# Supplementary material for: PRMT1 Regulates EGFR and Wnt Signaling Pathways and Is a Promising Target for Combinatorial Treatment of Breast Cancer
Source: Cancers (Basel). 2022 Jan 8;14(2):306. doi: 10.3390/cancers14020306 (PMC8774276; doi:10.3390/cancers14020306)
Supplement: Supplementary file 1 [file cancers-14-00306-s001.zip]

Archive with 5 entries (4 files):
- Supplementary Materials/
- Supplementary Materials/2022-01-03_Suresh et al._Supplementary information.pdf
- Supplementary Materials/Revised Table S1 - Antibodies, Primers, siRNAs, and Drugs.xlsx
- Supplementary Materials/Table S2 - Differentially expressed genes_PRMT1-depleted MDAMB46 cells.xlsx
- Supplementary Materials/Table S3 - PRMT1 DNA copy numbers_Curie Cohort.xlsx
