# Supplementary material for: PRMT1 Regulates EGFR and Wnt Signaling Pathways and Is a Promising Target for Combinatorial Treatment of Breast Cancer
Source: Cancers (Basel). 2022 Jan 8;14(2):306. doi: 10.3390/cancers14020306 (PMC8774276; doi:10.3390/cancers14020306)
Supplement: Supplementary file 1 [file cancers-14-00306-s001.zip › Supplementary Materials/Revised Table S1 - Antibodies, Primers, siRNAs, and Drugs.xlsx]

## Sheet: Antibodies
	List of Antibodies used in this study
	Primary antibodies	Manufacturer	Reference	Host species	Application	Dilution
	Actin	Sigma-Aldrich	A5441	Mouse	WB	1/2000
	Cleaved Caspase3	Sigma-Aldrich	C8487	Rabbit	WB	1/1000
	Cleaved Caspase7	Cell Signaling	9491	Rabbit	WB	1/1000
	Cleaved PARP	Cell Signaling	9546	Mouse	WB	1/2000
	EGFR	Santa Cruz	sc-03 (1005)	Rabbit	WB	1/1000
	GAPDH	Cell Signaling	2118	Rabbit	WB	1/1000
	H4R3me2 asymmetric	Active Motif	39705	Rabbit	WB	1/500
	Histone 4	Abcam	ab7311	Rabbit	WB	1/1000
	IgG	Cell Signaling	2729	Rabbit	ChIP	5µg antibody/mg lysate
	KU-80	Cell Signaling	2180	Rabbit	WB	1/1000
	LRP5	Cell Signaling	5440	Rabbit	WB	1/1000
	LRP6	Cell Signaling	2560	Rabbit	WB	1/1000
	PRMT1	Millipore	07-404	Rabbit	WB, IHC	1/1000, 1/1000
	PRMT1	Bethyl	A300-722A	Rabbit	ChIP	5µg antibody/mg lysate
	PRMT1	Cell Signaling	2449	Rabbit	WB	1/1000
	Tubulin	Sigma-Aldrich	T6074	Mouse	WB	1/2000
	γH2AX	Millipore	05-636	Mouse	WB	1/1000
	CARM1	Cell signaling	3379	Rabbit	WB	1/1000,2µg/mg lysate,1/1000
	PABP1	Cell Signaling	4992	Rabbit	WB	1/1000
	Methyl-PABP1 (asymmetric R455/R460)	Cell Signaling	3505	Rabbit	WB	1/1000
	Mono-methyl arginine (pan-MMA)	Cell Signaling	8015	Rabbit	WB	1/1000,2µg/mg lysate
	Histone H3	Cell signaling	9717	Rabbit	WB	1/1000
	H3R17me2a	EpiCypher	13-0016	Rabbit	WB	1/500
	Secondary antibodies
	Anti-Rabbit IgG-HRP	Interchim	111-035-045	Goat	WB	1/20000
	Anti-Mouse IgG-HRP	Interchim	115-035-062	Goat	WB	1/20000

## Sheet: siRNA
	List of siRNAs used in this study
	Target	Manufacturer	Reference
	All stars negative control	Qiagen	SI03650318
	PRMT1#7	Qiagen	SI02663493
	PRMT1#8	Qiagen	SI02663500
	LRP6	Qiagen	SI02628353

## Sheet: Primers
	List of Primers used in this study
	Target	Manufacturer	Reference	Application	Target Sequence (5'-3')
	Actin	Qiagen	QT01680476	qPCR	-
	APCDD1	Qiagen	QT00041258	qPCR	-
	AXIN 2	Qiagen	QT00037639	qPCR	-
	EGFR	Qiagen	QT00085701	qPCR	-
	LRP5 -F	Eurogentec	This study	qPCR	5’ GGACACCAACATGATCGAGTCG
	LRP5 -R	Eurogentec	This study	qPCR	5’ CGCTCAATGCTGTGCAGATTCC
	LRP6	Qiagen	QT00043176	qPCR	-
	NKD1	Qiagen	QT00036106	qPCR	-
	PORCN -F	Eurogentec	This study	qPCR	5’ TGGATGACACCACAGAGGAGCA
	PORCN -R	Eurogentec	This study	qPCR	5’ CTCAGCCTATGAGACGGTAGA
	PRMT1	Qiagen	QT00005817	qPCR	-
	EGFR BRA -F	Eurofins	This study	ChIP-qPCR	5’ CTCAAGCATGTTCAGCCCAC
	EGFR BRA -R	Eurofins	This study	ChIP-qPCR	5’ GGCATGCATCACCATACCTG
	EGFR BRB -F	Eurofins	This study	ChIP-qPCR	5’ TGTTGTCAGGGATGCTCAGT
	EGFR BRB -R	Eurofins	This study	ChIP-qPCR	5’ AGTGGGCTGAAGACTGACTC
	LRP5-F	Eurofins	This study	ChIP-qPCR	5’ CACTTATCTCTTGGCGGTGC
	LRP5-R	Eurofins	This study	ChIP-qPCR	5’ TGGAGGAGCGTTCGTTTAGT
	PORCN BRA -F	Eurofins	This study	ChIP-qPCR	5’ ATGTCCAGACCCCAGTTTGT
	PORCN BRA -R	Eurofins	This study	ChIP-qPCR	5’ GTGAACGCTGCTGAATTTGC
	PORCN BRB -F	Eurofins	This study	ChIP-qPCR	5’ TTAAGCCACCCAGTCTGAGG
	PORCN BRB -R	Eurofins	This study	ChIP-qPCR	5’ CCTTCAGCTAGACGAGGAGG

## Sheet: Drugs
	List of Drugs/Inhibitors used in this study
	Inhibitor/Drug	Manufacturer	Reference	Type/Target	Concentrations used for drug combinations		IC50 values (MDA-MB-468)
							(mean ± SD)
	4-hydroperoxy cyclophosphamide	Santacruz	sc-206885	DNA intercalant	0 - 5 µM		1.22 ± 0.86 µM
	Camptothecin	Sigma-Aldrich	C9911	Topoisomerase I inhibitor	0 - 25 nM		7.74 ± 2.93 nM
	Cisplatin	Selleckchem	S1166	Alkylating agent	0-200 nM		130 ± 50 nM
	Docetaxel	Selleckchem	S1148	Mitotic arrest	0 - 1 nM		0.6 ± 0.24 nM
	Erlotinib	Selleckchem	S7786	EGFR	0 - 5 µM		1.95 ± 0.49 µM
	GSK3368715	MedChemExpress, ChemScene LLC	HY-128717A, CS-0100240	Type I PRMT	0 - 5 µM		2.62±1.99 µM
	MS023	Tocris	5562	Type I PRMT	0 - 5 µM		2.61±1.75 µM
	Paclitaxel	Selleckchem	S1150	Mitotic arrest	0 - 10 nM		5.36 ± 0.90 nM
