# Supplementary material for: PRMT1 Regulates EGFR and Wnt Signaling Pathways and Is a Promising Target for Combinatorial Treatment of Breast Cancer
Source: Cancers (Basel). 2022 Jan 8;14(2):306. doi: 10.3390/cancers14020306 (PMC8774276; doi:10.3390/cancers14020306)
Supplement: Supplementary file 1 [file cancers-14-00306-s001.zip › Supplementary Materials/Table S2 - Differentially expressed genes_PRMT1-depleted MDAMB46 cells.xlsx]

## Sheet: 24h_down_common
	Genes downregulated common to both siRNA #7 PRMT1 (P1.7) and siRNA #8 PRMT1 (P1.8) compared to control siRNA, 24h post transfection
	Probe.Set.ID	Gene.Symbol	P1.7_CT_24h_pv	P1.7_CT_24h_pvAdj	P1.7_CT_24h_log2FC	P1.8_CT_24h_pv	P1.8_CT_24h_pvAdj	P1.8_CT_24h_log2FC
	TC19002646.hg.1	PRMT1	1.412e-29	3.81255e-25	-2.94188	1.02981e-27	2.7806e-23	-2.49888
	TC06001928.hg.1	RARS2	8.05837e-23	2.7198e-19	-2.16292	3.65053e-18	2.81622e-15	-1.42137
	TC17000981.hg.1	PRPF8	4.90308e-25	6.6194e-21	-2.13422	1.24596e-08	8.06769e-07	-0.439295
	TC11001738.hg.1	PSMC3	1.96056e-22	5.29371e-19	-1.91366	1.28612e-07	5.9565e-06	-0.437121
	TC01000624.hg.1	RNF11	2.84234e-24	1.91865e-20	-1.88054	3.62236e-06	0.000104495	-0.298087
	TC04001116.hg.1	RELL1	7.17363e-21	1.01945e-17	-1.47471	2.17163e-05	0.000472111	-0.279703
	TC11003476.hg.1	PIK3C2A	8.89897e-20	8.00937e-17	-1.46683	1.36285e-06	4.59979e-05	-0.369855
	TC05001316.hg.1	HMGCS1	5.22082e-16	1.38203e-13	-1.34295	0.000102321	0.00168358	-0.352804
	TC06000117.hg.1	KDM1B	1.24756e-19	1.02077e-16	-1.2264	4.61821e-07	1.83042e-05	-0.334669
	TC09000500.hg.1	TGFBR1	5.3542e-13	5.39435e-11	-1.13905	2.57022e-09	1.96041e-07	-0.769539
	TC08000529.hg.1	E2F5	2.52167e-15	5.53558e-13	-1.12372	1.18273e-12	1.92379e-10	-0.865421
	TC12000563.hg.1	TMEM5	1.80206e-15	4.23109e-13	-1.06208	1.75345e-06	5.67684e-05	-0.392487
	TC09001538.hg.1	FBXW2	8.63638e-20	8.00937e-17	-1.04109	3.75028e-17	1.98552e-14	-0.81774
	TC07000139.hg.1	SNORD93	3.91435e-09	1.24197e-07	-1.02008	0.00106186	0.0112563	-0.43664
	TC06001771.hg.1	RCAN2	4.72444e-16	1.28259e-13	-1.0128	7.87571e-06	0.000203106	-0.320985
	TC05001411.hg.1	SGTB	6.29367e-16	1.64986e-13	-0.957702	2.41216e-07	1.04376e-05	-0.381992
	TC04001670.hg.1	CTSO	5.43182e-12	3.91105e-10	-0.929068	7.33618e-06	0.000191017	-0.44029
	TC19000027.hg.1	CNN2	1.89816e-16	5.95955e-14	-0.882168	4.01355e-11	4.71173e-09	-0.521656
	TC01003887.hg.1	LBR	6.31222e-19	3.87355e-16	-0.867607	3.68124e-15	1.09228e-12	-0.611189
	TC02000711.hg.1	SLC20A1	6.97912e-14	9.28291e-12	-0.856263	1.37265e-07	6.33556e-06	-0.429183
	TC21001058.hg.1	DONSON	1.64575e-13	1.90716e-11	-0.84264	5.93457e-08	3.06385e-06	-0.459053
	TC05000247.hg.1	GPBP1	8.61838e-14	1.09766e-11	-0.840144	7.61674e-05	0.00132172	-0.279697
	TC19001160.hg.1	S1PR2	2.99076e-17	1.17147e-14	-0.836908	1.14481e-10	1.23644e-08	-0.43741
	TC15000971.hg.1	ALDH1A3	3.01373e-10	1.31836e-08	-0.832726	0.00162345	0.0160156	-0.300119
	TC02001893.hg.1	XPO1	4.30195e-15	8.66843e-13	-0.820029	2.28608e-05	0.000491062	-0.263954
	TC07001355.hg.1	IGFBP3	4.28408e-15	8.66843e-13	-0.815113	6.65588e-09	4.65396e-07	-0.427618
	TC07001194.hg.1	IGF2BP3	1.16275e-15	2.88031e-13	-0.792313	1.88312e-07	8.33543e-06	-0.328733
	TC09000537.hg.1	FKTN	2.98489e-10	1.30836e-08	-0.7772	6.65267e-07	2.51229e-05	-0.516611
	TC09000573.hg.1	PRPF4	1.72992e-15	4.13359e-13	-0.763104	1.1479e-09	9.80835e-08	-0.421189
	TC11000707.hg.1	LRP5	3.03019e-16	8.61244e-14	-0.736121	4.51182e-09	3.25731e-07	-0.353273
	TC10000721.hg.1	SCD	4.78689e-09	1.47547e-07	-0.6992	0.000419553	0.00530105	-0.331641
	TC01002886.hg.1	F3	2.32021e-07	4.11943e-06	-0.691638	2.76638e-12	4.14972e-10	-1.21225
	TC14002328.hg.1	RDH11	1.42028e-16	4.62035e-14	-0.65806	2.48814e-20	4.1989e-17	-0.928377
	TC11000360.hg.1	API5	9.13576e-13	8.50602e-11	-0.649219	3.22008e-17	1.81136e-14	-0.995688
	TC13000140.hg.1	MIR621	3.18246e-12	2.51993e-10	-0.627209	1.77195e-08	1.09484e-06	-0.41491
	TC06001328.hg.1	C6orf62	5.15831e-16	1.37901e-13	-0.627155	1.20824e-12	1.95351e-10	-0.452065
	TC10000389.hg.1	REEP3	2.82029e-13	3.03389e-11	-0.626838	5.06116e-15	1.45379e-12	-0.742999
	TC07000495.hg.1	PTPN12	7.0649e-14	9.30534e-12	-0.614264	9.63102e-11	1.06142e-08	-0.445888
	TC17000495.hg.1	CDC6	7.74348e-09	2.22412e-07	-0.609474	9.00718e-09	6.11695e-07	-0.60473
	TC02001098.hg.1	ZC3H15	1.63181e-11	1.03186e-09	-0.597428	1.27373e-13	2.49218e-11	-0.739568
	TC09002894.hg.1	GOLM1	3.25507e-14	4.60158e-12	-0.558973	1.81896e-08	1.11861e-06	-0.302925
	TC13000871.hg.1	IRS2	2.97625e-05	0.000280058	-0.555571	0.000891779	0.0097842	-0.413593
	TC16000483.hg.1	CPNE2	8.54608e-11	4.30509e-09	-0.534234	2.56998e-08	1.49552e-06	-0.4024
	TC01000710.hg.1	ATG4C	3.75779e-09	1.19934e-07	-0.531819	4.63534e-05	0.000885766	-0.300469
	TC03000934.hg.1	NAALADL2	3.52104e-07	5.90141e-06	-0.530632	8.6598e-05	0.00146782	-0.364964
	TC01000873.hg.1	SLC44A3	5.65861e-11	3.02551e-09	-0.517994	5.39854e-07	2.10644e-05	-0.32242
	TC14001141.hg.1	ERO1L	3.75758e-08	8.62008e-07	-0.507519	2.24893e-08	1.32584e-06	-0.521684
	TC17001336.hg.1	CRLF3	3.9579e-11	2.24328e-09	-0.506855	2.56129e-06	7.77048e-05	-0.2818
	TC02000082.hg.1	TRIB2	2.79482e-07	4.83427e-06	-0.499236	0.000274403	0.00378597	-0.306965
	TC09001564.hg.1	RC3H2	2.36099e-10	1.07141e-08	-0.496523	2.17843e-09	1.70492e-07	-0.445598
	TC18000039.hg.1	RAB12	2.56201e-07	4.48485e-06	-0.492076	2.55639e-17	1.53389e-14	-1.40981
	TC17001890.hg.1	ACOX1	1.58327e-11	1.00588e-09	-0.478342	8.6265e-09	5.91178e-07	-0.353092
	TC08001641.hg.1	ASAP1	4.13698e-09	1.30341e-07	-0.472706	5.66034e-09	3.98007e-07	-0.465216
	TC12001796.hg.1	DUSP6	2.40354e-05	0.00023286	-0.470272	9.71643e-05	0.00161052	-0.421988
	TC12001361.hg.1	FAM60A	7.71641e-08	1.58562e-06	-0.466826	4.80746e-09	3.44314e-07	-0.540842
	TC13000064.hg.1	NUPL1	4.83416e-07	7.80664e-06	-0.464681	4.61136e-11	5.36686e-09	-0.748707
	TC12001901.hg.1	NT5DC3	1.26066e-08	3.3769e-07	-0.462359	2.62865e-06	7.94806e-05	-0.340046
	TC05001366.hg.1	IL6ST	1.77714e-08	4.47618e-07	-0.458035	3.77225e-15	1.10711e-12	-0.923775
	TC02001031.hg.1	PDK1	2.82462e-07	4.88268e-06	-0.449504	2.10326e-09	1.66053e-07	-0.584394
	TC12001798.hg.1	ATP2B1	1.02681e-06	1.49946e-05	-0.448577	2.87755e-08	1.63917e-06	-0.550336
	TC01000394.hg.1	EPB41	3.32069e-09	1.07767e-07	-0.443173	7.95527e-15	2.20733e-12	-0.794657
	TC14000309.hg.1	PSMC6	5.03253e-10	2.06573e-08	-0.425982	2.60415e-13	4.751e-11	-0.60035
	TC06002143.hg.1	BCLAF1	2.34013e-06	3.06551e-05	-0.42474	0.000931565	0.0101547	-0.264169
	TC11000257.hg.1	PRMT3	3.51175e-05	0.000322582	-0.408913	3.62389e-05	0.000722663	-0.407941
	TC0X001514.hg.1	FAM58A	4.55916e-09	1.42073e-07	-0.407971	1.02008e-23	3.93475e-20	-1.67479
	TC03000978.hg.1	B3GNT5	2.75423e-10	1.22515e-08	-0.393519	1.40378e-10	1.46912e-08	-0.406295
	TC01003209.hg.1	HORMAD1	5.93126e-05	0.00051248	-0.39337	0.000541457	0.00652007	-0.324521
	TC05000979.hg.1	SFXN1	4.77383e-09	1.47312e-07	-0.392719	5.94595e-12	8.23316e-10	-0.539404
	TC07002034.hg.1	ABCF2	4.33407e-11	2.42286e-09	-0.384461	5.28606e-10	4.93872e-08	-0.341656
	TC15000340.hg.1	EIF3J	1.23433e-07	2.37718e-06	-0.382241	3.44115e-06	0.000100016	-0.312619
	TC06000685.hg.1	PRIM2	1.10022e-05	0.000116727	-0.366983	2.94797e-05	0.000605769	-0.341779
	TC02000611.hg.1	NPAS2	5.84675e-05	0.000506475	-0.366588	0.000732023	0.00835038	-0.293222
	TC06000149.hg.1	GMNN	2.7732e-09	9.17138e-08	-0.365108	8.10257e-18	5.33603e-15	-0.859133
	TC06000720.hg.1	OGFRL1	1.52044e-05	0.000155329	-0.364347	1.62421e-05	0.000370088	-0.362631
	TC10000476.hg.1	VCL	2.01305e-08	5.00041e-07	-0.362746	1.73021e-09	1.39455e-07	-0.41136
	TC17001803.hg.1	SMURF2	1.98913e-06	2.66676e-05	-0.352857	8.47639e-05	0.00144216	-0.270176
	TC03000888.hg.1	PSAT1P4	1.05423e-05	0.000112289	-0.344776	7.4468e-16	2.45208e-13	-1.08951
	TC18000426.hg.1	KCTD1	2.94702e-08	6.96173e-07	-0.340841	7.86199e-07	2.8869e-05	-0.28275
	TC19001095.hg.1	KHSRP	4.25065e-08	9.47744e-07	-0.332944	2.23853e-19	2.62794e-16	-1.04157
	TC06000126.hg.1	ID4	0.000405439	0.00272252	-0.329152	0.00036974	0.00481822	-0.332002
	TC01001551.hg.1	SOAT1	5.0413e-08	1.1013e-06	-0.327031	1.05599e-06	3.71743e-05	-0.274297
	TC03003333.hg.1	ETV5	8.61286e-05	0.000707072	-0.321528	9.30043e-07	3.34828e-05	-0.440865
	TC14002305.hg.1	TMEM251	5.52951e-07	8.78249e-06	-0.316682	6.82477e-14	1.52078e-11	-0.685746
	TC05000234.hg.1	SKIV2L2	2.91433e-06	3.69957e-05	-0.306354	3.11574e-17	1.78996e-14	-1.01022
	TC02001128.hg.1	NABP1	6.36724e-06	7.29101e-05	-0.304981	1.95341e-05	0.000431974	-0.281968
	TC07000964.hg.1	MIR548F3	0.00433341	0.0207974	-0.294582	0.00210923	0.019761	-0.321706
	TC05001563.hg.1	OTTHUMG00000162792 // CTD-2123J17.2	0.000317174	0.00219759	-0.289816	5.20316e-06	0.00014263	-0.398268
	TC07000328.hg.1	EGFR	5.49996e-09	1.65741e-07	-0.289699	4.26247e-14	9.92163e-12	-0.496663
	TC04000599.hg.1	SNHG8	0.000975907	0.00580151	-0.288232	0.00129076	0.0132972	-0.279814
	TC0X001396.hg.1	FAM122B	0.000114672	0.000907731	-0.285184	3.46627e-09	2.57831e-07	-0.544952
	TC03001699.hg.1	IQCB1	9.53017e-05	0.00077321	-0.277948	3.32396e-18	2.63971e-15	-1.28983
	TC02001193.hg.1	FAM117B	2.14394e-06	2.84185e-05	-0.276466	2.7437e-16	1.04342e-13	-0.818494
	TC05000799.hg.1	TCERG1	0.00288286	0.0146813	-0.274962	6.50904e-07	2.46841e-05	-0.543062
	TC16000485.hg.1	ARL2BP	1.18294e-06	1.69446e-05	-0.273764	1.1529e-14	3.11295e-12	-0.669203
	TC15001501.hg.1	GTF2A2	8.28814e-05	0.000684577	-0.273212	2.56737e-21	7.70238e-18	-1.66173
	TC06004051.hg.1	GCLC	0.000324059	0.00224357	-0.267076	8.8169e-09	6.01174e-07	-0.532737
	TC04001300.hg.1	G3BP2	1.43804e-06	2.02126e-05	-0.266666	1.85292e-20	3.57363e-17	-1.12849
	TC19002656.hg.1	KIR2DL4	0.00149465	0.00840421	-0.265887	0.000313311	0.00420254	-0.310882
	TC06002260.hg.1	SERAC1	0.000184497	0.00137613	-0.264001	1.23342e-07	5.82229e-06	-0.434395
	TC14001064.hg.1	TRAPPC6B	0.00041004	0.00274795	-0.263176	1.27052e-07	5.91469e-06	-0.464653

## Sheet: 48h_down_common
	Genes downregulated common to both siRNA #7 PRMT1 (P1.7) and siRNA #8 PRMT1 (P1.8) compared to control siRNA, 48h post transfection
	Probe.Set.ID	Gene.Symbol	P1.7_CT_48h_pv	P1.7_CT_48h_pvAdj	P1.7_CT_48h_log2FC	P1.8_CT_48h_pv	P1.8_CT_48h_pvAdj	P1.8_CT_48h_log2FC
	TC19002646.hg.1	PRMT1	1.84572e-29	4.98363e-25	-2.91209	5.37473e-27	1.45123e-22	-2.34629
	TC11001738.hg.1	PSMC3	2.62543e-23	5.90743e-20	-2.06823	3.34161e-08	6.34507e-07	-0.470814
	TC06001928.hg.1	RARS2	1.05897e-21	6.97668e-19	-1.95752	1.69066e-17	9.92379e-15	-1.33685
	TC17000981.hg.1	PRPF8	7.31773e-24	3.2931e-20	-1.92375	2.60562e-08	5.14924e-07	-0.422496
	TC01002285.hg.1	ATP13A2	2.09581e-24	1.41473e-20	-1.91638	1.25367e-05	0.000109832	-0.275967
	TC06000916.hg.1	NT5DC1	4.76116e-20	1.3118e-17	-1.91013	2.90163e-08	5.59222e-07	-0.586479
	TC17000495.hg.1	CDC6	3.55119e-20	1.06818e-17	-1.87326	3.31169e-07	4.62832e-06	-0.496202
	TC10000986.hg.1	AKR1C2	1.7171e-13	3.92909e-12	-1.73457	1.4701e-09	4.44007e-08	-1.14723
	TC06000117.hg.1	KDM1B	2.4538e-23	5.90743e-20	-1.70941	3.77814e-09	9.92351e-08	-0.434855
	TC03000165.hg.1	CRTAP	1.98937e-22	2.1486e-19	-1.63526	1.0782e-07	1.73909e-06	-0.377463
	TC10002924.hg.1	AKR1C1	2.75288e-13	5.91333e-12	-1.58362	9.4035e-10	3.05049e-08	-1.09263
	TC10000044.hg.1	AKR1C4	8.85129e-13	1.64257e-11	-1.4525	2.46039e-09	6.88424e-08	-1.00522
	TC09000500.hg.1	TGFBR1	4.96589e-15	1.72123e-13	-1.38919	1.98766e-06	2.22047e-05	-0.531136
	TC18000547.hg.1	LMAN1	5.90744e-17	3.74429e-15	-1.34432	0.000689357	0.00366693	-0.272079
	TC10002925.hg.1	AKR1C3	7.0639e-12	1.05552e-10	-1.32984	5.70991e-08	1.00767e-06	-0.855964
	TC18000051.hg.1	APCDD1	1.21745e-23	4.69605e-20	-1.30532	2.05515e-08	4.21985e-07	-0.296067
	TC16000483.hg.1	CPNE2	6.48403e-20	1.63622e-17	-1.28642	2.09946e-06	2.31566e-05	-0.311756
	TC19000027.hg.1	CNN2	2.25066e-20	7.79104e-18	-1.26425	8.49771e-10	2.81773e-08	-0.451401
	TC01003194.hg.1	HIST2H2AB	1.24679e-18	1.68323e-16	-1.25568	2.12933e-06	2.34574e-05	-0.341659
	TC10000721.hg.1	SCD	1.32156e-14	4.10626e-13	-1.25039	3.65176e-07	5.03068e-06	-0.552217
	TC12002084.hg.1	MPHOSPH9	2.06255e-18	2.54296e-16	-1.23709	4.03212e-06	4.10215e-05	-0.329488
	TC02001807.hg.1	SRBD1	2.8214e-17	2.09287e-15	-1.22429	2.31801e-06	2.53455e-05	-0.375283
	TC01000580.hg.1	TSPAN1	5.7889e-16	2.64477e-14	-1.22372	4.30244e-09	1.11168e-07	-0.604474
	TC0X001359.hg.1	ZNF280C	2.42393e-14	7.09086e-13	-1.16454	5.30466e-05	0.000390063	-0.378094
	TC10001309.hg.1	ZWINT	2.15981e-20	7.67329e-18	-1.15703	1.56448e-06	1.80446e-05	-0.273607
	TC19001160.hg.1	S1PR2	1.06047e-20	4.61711e-18	-1.14625	2.60848e-08	5.14924e-07	-0.333743
	TC05000907.hg.1	HMMR	1.34859e-15	5.50884e-14	-1.14546	0.000193805	0.00121329	-0.296392
	TC14002328.hg.1	RDH11	1.56124e-22	1.75646e-19	-1.13088	3.64056e-21	1.09221e-17	-1.00075
	TC02002263.hg.1	TFCP2L1	7.66921e-17	4.63789e-15	-1.07419	2.17245e-09	6.23362e-08	-0.505831
	TC12000340.hg.1	SLC48A1	6.19872e-17	3.91971e-15	-1.07349	8.52865e-06	7.87289e-05	-0.311565
	TC20000571.hg.1	SLC4A11	8.66325e-13	1.61433e-11	-1.06388	0.00367571	0.0160155	-0.266681
	TC0X000546.hg.1	ALG13	2.89082e-14	8.28609e-13	-1.06257	4.66901e-06	4.65606e-05	-0.413754
	TC12000563.hg.1	TMEM5	1.98123e-15	7.71938e-14	-1.05794	2.84018e-09	7.76979e-08	-0.561341
	TC09001538.hg.1	FBXW2	8.05339e-20	1.7971e-17	-1.04395	6.84804e-16	2.3113e-13	-0.72673
	TC13000140.hg.1	MIR621	1.65376e-17	1.34498e-15	-1.04385	4.08147e-11	2.0754e-09	-0.558902
	TC11000707.hg.1	LRP5	1.03803e-19	2.20693e-17	-1.01263	2.1565e-10	8.72977e-09	-0.410116
	TC04001670.hg.1	CTSO	1.47113e-12	2.60131e-11	-0.984428	1.88546e-10	7.82019e-09	-0.789347
	TC19001181.hg.1	RAB3D	1.26632e-14	3.96199e-13	-0.977472	1.66661e-06	1.90598e-05	-0.392952
	TC06001771.hg.1	RCAN2	1.27645e-15	5.23789e-14	-0.972343	4.31238e-05	0.000326067	-0.283816
	TC09000537.hg.1	FKTN	2.66042e-12	4.39259e-11	-0.965146	0.000396995	0.00227007	-0.323206
	TC03000888.hg.1	PSAT1P4	2.77609e-14	7.97417e-13	-0.937458	8.30105e-19	1.01224e-15	-1.43238
	TC09000358.hg.1	PSAT1	5.26686e-15	1.81623e-13	-0.910595	2.26292e-20	4.70009e-17	-1.4956
	TC03001397.hg.1	IMPDH2	1.54237e-14	4.74864e-13	-0.893954	1.28517e-07	2.03643e-06	-0.42198
	TC01001198.hg.1	PRUNE	1.19051e-14	3.76846e-13	-0.879311	1.91709e-05	0.000159321	-0.299113
	TC08000529.hg.1	E2F5	8.81597e-13	1.63714e-11	-0.876617	4.58029e-10	1.68721e-08	-0.658773
	TC22000337.hg.1	ACO2	7.39986e-16	3.2777e-14	-0.873302	1.49473e-09	4.49983e-08	-0.45945
	TC05001527.hg.1	SERINC5	2.52402e-15	9.55834e-14	-0.857363	2.05168e-07	3.05052e-06	-0.365474
	TC04001444.hg.1	PPA2	5.82989e-13	1.13247e-11	-0.851417	1.85826e-05	0.000154956	-0.342615
	TC08001461.hg.1	HRSP12	4.56753e-16	2.15608e-14	-0.832559	2.50665e-08	4.99259e-07	-0.3716
	TC06000149.hg.1	GMNN	2.71533e-17	2.03657e-15	-0.818456	1.47224e-17	9.28837e-15	-0.838829
	TC12003283.hg.1	TMBIM4	1.6646e-13	3.82194e-12	-0.814823	1.10092e-08	2.4628e-07	-0.485951
	TC14000549.hg.1	TDP1	2.06497e-15	8.01096e-14	-0.809262	3.35494e-08	6.36591e-07	-0.378333
	TC0X001514.hg.1	FAM58A	1.23618e-15	5.08243e-14	-0.802961	6.71248e-23	3.02073e-19	-1.55742
	TC08000536.hg.1	ATP6V0D2	1.5591e-11	2.14282e-10	-0.795651	3.51957e-14	6.05299e-12	-1.03813
	TC03003333.hg.1	ETV5	9.78351e-12	1.42024e-10	-0.793073	4.00689e-07	5.46139e-06	-0.463735
	TC0X001113.hg.1	PDZD11	7.65123e-18	7.07503e-16	-0.786531	9.18438e-08	1.51491e-06	-0.277256
	TC16001121.hg.1	RPGRIP1L	1.65389e-12	2.89415e-11	-0.782573	8.62723e-06	7.94488e-05	-0.347931
	TC10000983.hg.1	AKR1C6P	1.46552e-06	8.09877e-06	-0.778663	0.000201513	0.00125602	-0.543733
	TC16001340.hg.1	MVD	1.58082e-12	2.78433e-11	-0.762183	4.05991e-08	7.48782e-07	-0.467644
	TC17001842.hg.1	SLC39A11	8.72043e-17	5.16326e-15	-0.754666	9.08209e-09	2.09237e-07	-0.332163
	TC17001890.hg.1	ACOX1	4.26166e-16	2.031e-14	-0.750097	5.58699e-12	3.76449e-10	-0.501324
	TC19001210.hg.1	PRDX2	7.62043e-16	3.34568e-14	-0.742198	1.15109e-06	1.38136e-05	-0.271785
	TC01001426.hg.1	HSD17B7	2.88519e-13	6.13894e-12	-0.740602	3.03337e-09	8.21506e-08	-0.483105
	TC11002360.hg.1	SLC37A4	4.2917e-15	1.50689e-13	-0.735944	2.20513e-08	4.46364e-07	-0.36269
	TC10000256.hg.1	HSD17B7P2	9.48493e-12	1.38135e-10	-0.733852	3.35496e-07	4.68151e-06	-0.433002
	TC11000278.hg.1	BBOX1	5.41166e-07	3.21993e-06	-0.725512	0.000721596	0.00381811	-0.423076
	TC04000331.hg.1	PAICS	8.5497e-13	1.59427e-11	-0.715916	2.61543e-14	4.77157e-12	-0.831279
	TC11000327.hg.1	CAT	3.07005e-14	8.71655e-13	-0.715164	8.30047e-08	1.39119e-06	-0.356106
	TC01003983.hg.1	TARBP1	1.20959e-11	1.71445e-10	-0.710177	3.3448e-06	3.48027e-05	-0.367643
	TC6_dbb_hap3000070.hg.1	HSPA1B	3.63609e-05	0.000159873	-0.705609	0.00500151	0.0209601	-0.436281
	TC6_apd_hap1000040.hg.1	HSPA1B	3.55728e-05	0.000156586	-0.705287	0.00487772	0.0204858	-0.436808
	TC6_qbl_hap6000070.hg.1	HSPA1B	3.50044e-05	0.000154387	-0.702911	0.00481768	0.0202683	-0.435519
	TC6_cox_hap2000079.hg.1	HSPA1B	3.53964e-05	0.000155886	-0.702484	0.0050095	0.0209805	-0.433374
	TC06000385.hg.1	HSPA1B	2.91336e-05	0.00013013	-0.697896	0.00653596	0.0264623	-0.409191
	TC06000384.hg.1	HSPA1A	1.78084e-05	8.23507e-05	-0.69355	0.0121366	0.0451938	-0.357758
	TC09001564.hg.1	RC3H2	1.55658e-13	3.59532e-12	-0.689918	4.59939e-07	6.15967e-06	-0.333656
	TC19001618.hg.1	ERCC2	2.55197e-17	1.93413e-15	-0.688117	3.41869e-09	9.11235e-08	-0.30299
	TC09000573.hg.1	PRPF4	2.29927e-14	6.74809e-13	-0.685173	1.80913e-07	2.73507e-06	-0.322575
	TC01002669.hg.1	LRP8	6.10924e-11	7.4104e-10	-0.672766	3.24363e-14	5.68709e-12	-0.937784
	TC12000152.hg.1	KLRF1	9.68187e-10	9.3699e-09	-0.671787	8.1278e-05	0.000565178	-0.33939
	TC07002034.hg.1	ABCF2	9.33413e-17	5.33964e-15	-0.671527	1.02729e-08	2.32311e-07	-0.294496
	TC17001306.hg.1	TLCD1	4.0295e-14	1.10345e-12	-0.669784	1.55992e-09	4.64382e-08	-0.415255
	TC13000064.hg.1	NUPL1	5.05007e-10	5.15332e-09	-0.668729	9.60981e-08	1.57257e-06	-0.50996
	TC11000484.hg.1	DTX4	6.30772e-11	7.63059e-10	-0.667671	5.76356e-08	1.01581e-06	-0.474644
	TC01000710.hg.1	ATG4C	3.41241e-11	4.36469e-10	-0.666682	2.59025e-07	3.74207e-06	-0.42329
	TC06002078.hg.1	HDDC2	2.71963e-13	5.85588e-12	-0.658742	5.97546e-06	5.75815e-05	-0.277597
	TC03001994.hg.1	RPL22L1	1.09303e-06	6.17554e-06	-0.642602	0.000555604	0.00303805	-0.401289
	TC03000978.hg.1	B3GNT5	4.02054e-15	1.42653e-13	-0.642545	5.78203e-08	1.0184e-06	-0.29979
	TC05000979.hg.1	SFXN1	1.15753e-13	2.78312e-12	-0.640643	1.07757e-08	2.41656e-07	-0.376599
	TC06000605.hg.1	POLH	1.70435e-10	1.9103e-09	-0.640617	0.000288351	0.00171606	-0.267167
	TC12001910.hg.1	ALDH1L2	3.95094e-08	2.81773e-07	-0.638841	5.65557e-10	2.00929e-08	-0.793434
	TC19000426.hg.1	DPY19L3	5.43986e-12	8.3598e-11	-0.6361	3.94457e-08	7.32512e-07	-0.412906
	TC14000157.hg.1	PCK2	6.38873e-13	1.22865e-11	-0.629854	5.79931e-12	3.87592e-10	-0.571474
	TC11000257.hg.1	PRMT3	3.87776e-08	2.7714e-07	-0.627186	0.000166517	0.00106166	-0.360769
	TC13000484.hg.1	MIPEP	5.60741e-16	2.57931e-14	-0.624354	8.89693e-12	5.6791e-10	-0.413276
	TC18000149.hg.1	MOCOS	1.09901e-12	1.99828e-11	-0.622985	1.57832e-07	2.43382e-06	-0.348893
	TC21000500.hg.1	CBS	2.34663e-15	8.98247e-14	-0.619505	3.86018e-12	2.75025e-10	-0.451485
	TC12001798.hg.1	ATP2B1	3.12791e-09	2.73234e-08	-0.617533	5.85878e-08	1.0299e-06	-0.529522
	TC11003460.hg.1	TM7SF2	1.16783e-11	1.6609e-10	-0.61727	5.7793e-15	1.34523e-12	-0.857436
	TC01003209.hg.1	HORMAD1	5.42149e-08	3.78062e-07	-0.616882	0.000141965	0.000920996	-0.366326
	TC11002038.hg.1	DHCR7	8.78837e-14	2.17502e-12	-0.615151	1.58192e-06	1.82069e-05	-0.269254
	TC02001114.hg.1	PMS1	1.48953e-11	2.0678e-10	-0.612887	2.10227e-08	4.30678e-07	-0.430581
	TC01001678.hg.1	PCAT6	8.93595e-09	7.17667e-08	-0.612032	2.06012e-05	0.000169331	-0.384115
	TC01001267.hg.1	UBAP2L	7.76086e-14	1.94389e-12	-0.604065	2.00627e-08	4.13819e-07	-0.337881
	TC11000360.hg.1	API5	5.29132e-12	8.15007e-11	-0.600757	4.44507e-14	7.31838e-12	-0.739278
	TC19000795.hg.1	ZNF480	2.75515e-11	3.60426e-10	-0.600349	4.08599e-05	0.00031034	-0.27054
	TC05000799.hg.1	TCERG1	1.28791e-07	8.50244e-07	-0.596795	0.000683013	0.00363964	-0.321973
	TC05000234.hg.1	SKIV2L2	8.35548e-12	1.2308e-10	-0.596377	1.2296e-14	2.55389e-12	-0.790699
	TC01000757.hg.1	CTH	1.25837e-10	1.43667e-09	-0.593753	1.2488e-08	2.73915e-07	-0.473114
	TC18000277.hg.1	ENOSF1	1.5556e-11	2.14176e-10	-0.593643	7.54721e-12	4.87517e-10	-0.613345
	TC18000565.hg.1	TMX3	2.10484e-10	2.31781e-09	-0.591933	6.182e-05	0.000445715	-0.283975
	TC14002318.hg.1	HEATR5A	3.19747e-10	3.3817e-09	-0.591131	7.30391e-06	6.85243e-05	-0.338225
	TC17001973.hg.1	FASN	1.25377e-07	8.28922e-07	-0.589568	2.75655e-11	1.5006e-09	-0.89963
	TC01001956.hg.1	MTR	4.97524e-14	1.32351e-12	-0.584806	3.0494e-11	1.64018e-09	-0.441114
	TC15000300.hg.1	CHAC1	0.000328616	0.00122928	-0.58474	0.000290952	0.00173039	-0.591278
	TC08001641.hg.1	ASAP1	5.63187e-11	6.89955e-10	-0.581863	3.82934e-05	0.000293738	-0.272333
	TC17000531.hg.1	TUBG1	8.59358e-15	2.80914e-13	-0.580768	4.48816e-11	2.24833e-09	-0.399719
	TC16000485.hg.1	ARL2BP	4.35801e-13	8.76178e-12	-0.573411	1.86249e-15	5.3453e-13	-0.721841
	TC07001024.hg.1	GALNT11	1.10526e-15	4.64124e-14	-0.571946	1.20294e-08	2.64932e-07	-0.275156
	TC16000643.hg.1	PLCG2	2.15503e-08	1.61007e-07	-0.571879	3.04176e-14	5.36802e-12	-1.06783
	TC11000721.hg.1	ANO1	3.00298e-10	3.19352e-09	-0.567248	7.81167e-11	3.62411e-09	-0.60446
	TC01000873.hg.1	SLC44A3	8.16584e-12	1.2055e-10	-0.565825	3.43508e-07	4.78342e-06	-0.331159
	TC03001854.hg.1	ATR	1.01885e-11	1.46955e-10	-0.562103	3.19553e-09	8.57678e-08	-0.42788
	TC06002024.hg.1	TUBE1	7.95635e-09	6.4494e-08	-0.558259	4.55729e-06	4.56423e-05	-0.386717
	TC15000616.hg.1	SMAD6	3.40752e-10	3.59119e-09	-0.557152	1.04804e-05	9.39511e-05	-0.311899
	TC16001134.hg.1	BBS2	1.74882e-12	3.04252e-11	-0.555177	1.90198e-06	2.14427e-05	-0.27339
	TC05001481.hg.1	ENC1	1.08209e-09	1.03316e-08	-0.554799	5.52211e-05	0.000403962	-0.290613
	TC07001039.hg.1	INSIG1	4.81782e-07	2.8953e-06	-0.551277	0.00183252	0.00869901	-0.28909
	TC11000742.hg.1	FAM86C1	3.81523e-10	3.97588e-09	-0.546353	4.08782e-08	7.52671e-07	-0.430834
	TC17001520.hg.1	ACLY	6.56016e-16	2.95218e-14	-0.544908	1.19819e-10	5.30364e-09	-0.322138
	TC06000610.hg.1	C6orf223	1.12576e-10	1.29879e-09	-0.54458	2.76974e-07	3.96111e-06	-0.364046
	TC06001147.hg.1	ACAT2	8.28311e-12	1.22148e-10	-0.544549	2.61077e-07	3.7697e-06	-0.324052
	TC19001377.hg.1	LINC00662	4.12466e-06	2.11288e-05	-0.533922	0.00353141	0.0154673	-0.296149
	TC01000511.hg.1	ZFP69B	2.75651e-12	4.53556e-11	-0.533594	2.87693e-08	5.56447e-07	-0.341812
	TC01000394.hg.1	EPB41	8.36279e-11	9.882e-10	-0.529652	4.67028e-13	4.79476e-11	-0.668428
	TC14001509.hg.1	WARS	4.97865e-16	2.32978e-14	-0.52751	4.07577e-14	6.77622e-12	-0.439288
	TC01000719.hg.1	ALG6	2.07505e-12	3.52824e-11	-0.526126	6.508e-09	1.56476e-07	-0.3598
	TC12001157.hg.1	C1RL	1.01782e-09	9.80011e-09	-0.525263	5.30256e-05	0.000390014	-0.275186
	TC01000860.hg.1	CCDC18	1.55124e-08	1.18583e-07	-0.524154	4.85158e-05	0.000362372	-0.317485
	TC10000389.hg.1	REEP3	1.76953e-11	2.40701e-10	-0.522016	4.34859e-08	7.93889e-07	-0.355472
	TC04000632.hg.1	SPRY1	7.80069e-05	0.000323887	-0.520738	4.9513e-08	8.90673e-07	-0.838765
	TC02002291.hg.1	SAP130	4.21732e-10	4.35957e-09	-0.520671	3.06861e-07	4.34025e-06	-0.368397
	TC07001601.hg.1	PEX1	2.98352e-12	4.85698e-11	-0.520668	1.98609e-10	8.1499e-09	-0.429663
	TC02001031.hg.1	PDK1	2.44996e-08	1.81486e-07	-0.514955	1.51722e-09	4.54307e-08	-0.593956
	TC16000426.hg.1	GPT2	1.95459e-09	1.77577e-08	-0.513418	2.08148e-08	4.27068e-07	-0.454689
	TC17001716.hg.1	TRIM25	8.5885e-12	1.26306e-10	-0.513265	1.29261e-09	4.01169e-08	-0.405601
	TC06002260.hg.1	SERAC1	5.88434e-09	4.89021e-08	-0.51132	9.19483e-09	2.11114e-07	-0.499698
	TC17001201.hg.1	SHMT1	2.17629e-15	8.41862e-14	-0.507883	3.91857e-09	1.02624e-07	-0.266171
	TC02002615.hg.1	OSGEPL1	2.28374e-08	1.70106e-07	-0.50314	9.2724e-08	1.52754e-06	-0.466185
	TC21001063.hg.1	NDUFV3	3.2838e-12	5.30298e-11	-0.498375	1.88653e-16	7.83666e-14	-0.752826
	TC08000663.hg.1	EMC2	7.22448e-10	7.15846e-09	-0.497017	1.42011e-05	0.000122978	-0.282417
	TC05002075.hg.1	STC2	1.60546e-06	8.81259e-06	-0.495582	9.54131e-05	0.000650732	-0.370768
	TC6_ssto_hap7000146.hg.1	EHMT2	2.44004e-12	4.06437e-11	-0.49468	5.07921e-09	1.27694e-07	-0.345074
	TC09002905.hg.1	NIPSNAP3A	8.76101e-10	8.55846e-09	-0.492662	8.53897e-10	2.82204e-08	-0.49328
	TC22000248.hg.1	TIMP3	4.52016e-09	3.8332e-08	-0.490442	6.01324e-09	1.46273e-07	-0.483349
	TC11002362.hg.1	H2AFX	1.44425e-07	9.46049e-07	-0.487048	1.4203e-06	1.658e-05	-0.425242
	TC16000501.hg.1	CCDC113	4.61178e-11	5.73572e-10	-0.485244	1.50206e-06	1.73991e-05	-0.28105
	TC06001679.hg.1	PPIL1	2.77518e-10	2.97943e-09	-0.481554	1.42526e-10	6.13772e-09	-0.497012
	TC06002248.hg.1	TFB1M	3.439e-10	3.62013e-09	-0.476361	2.67986e-07	3.85297e-06	-0.336399
	TC19001095.hg.1	KHSRP	3.21618e-11	4.13919e-10	-0.475178	1.25555e-17	8.26857e-15	-0.887557
	TC6_dbb_hap3000166.hg.1	EHMT2	1.49553e-11	2.07507e-10	-0.471932	2.80395e-08	5.45065e-07	-0.32656
	TC20000293.hg.1	FAM83D	7.63295e-12	1.13365e-10	-0.471353	1.57816e-08	3.36056e-07	-0.326212
	TC02001193.hg.1	FAM117B	9.89129e-11	1.15218e-09	-0.471164	1.50718e-18	1.50724e-15	-1.0089
	TC6_apd_hap1000091.hg.1	EHMT2	1.31151e-11	1.84342e-10	-0.470946	2.50446e-08	4.99259e-07	-0.325907
	TC6_mcf_hap5000152.hg.1	EHMT2	1.31151e-11	1.84342e-10	-0.470946	2.50446e-08	4.99259e-07	-0.325907
	TC06001550.hg.1	EHMT2	1.46932e-11	2.04396e-10	-0.470931	2.80671e-08	5.45208e-07	-0.325589
	TC6_qbl_hap6000167.hg.1	EHMT2	1.41437e-11	1.97463e-10	-0.470721	2.55486e-08	5.07233e-07	-0.32652
	TC6_cox_hap2000177.hg.1	EHMT2	1.47028e-11	2.04424e-10	-0.470661	2.7961e-08	5.4393e-07	-0.325478
	TC05001742.hg.1	ALDH7A1	1.98589e-12	3.39803e-11	-0.470551	8.65409e-11	3.97396e-09	-0.396579
	TC04000174.hg.1	PI4K2B	1.67838e-08	1.27441e-07	-0.467009	4.02891e-06	4.10043e-05	-0.339104
	TC07001630.hg.1	ASNS	5.85436e-08	4.06359e-07	-0.465039	1.60636e-13	1.96274e-11	-0.853877
	TC18000039.hg.1	RAB12	7.55522e-07	4.39084e-06	-0.461547	3.70761e-16	1.3904e-13	-1.26508
	TC0X002321.hg.1	TCEAL1	1.22473e-06	6.8608e-06	-0.458481	2.91079e-07	4.1409e-06	-0.49978
	TC07000093.hg.1	TMEM106B	1.07681e-09	1.02921e-08	-0.455161	3.70324e-11	1.92661e-09	-0.534113
	TC6_mann_hap4000038.hg.1	C6orf136	4.47271e-09	3.7979e-08	-0.455034	3.00472e-05	0.000236946	-0.268051
	TC17000580.hg.1	HEXIM1	1.26559e-08	9.85642e-08	-0.454779	2.66967e-08	5.2344e-07	-0.437178
	TC6_cox_hap2000043.hg.1	C6orf136	4.54165e-09	3.84658e-08	-0.452223	2.83438e-05	0.000224827	-0.267766
	TC6_dbb_hap3000036.hg.1	C6orf136	4.54165e-09	3.84658e-08	-0.452223	2.83438e-05	0.000224827	-0.267766
	TC6_mcf_hap5000030.hg.1	C6orf136	4.54165e-09	3.84658e-08	-0.452223	2.83438e-05	0.000224827	-0.267766
	TC6_ssto_hap7000036.hg.1	C6orf136	4.54165e-09	3.84658e-08	-0.452223	2.83438e-05	0.000224827	-0.267766
	TC17001875.hg.1	MIF4GD	3.91025e-09	3.35923e-08	-0.450615	1.20936e-07	1.92195e-06	-0.375352
	TC08000528.hg.1	LRRCC1	6.99069e-06	3.45011e-05	-0.447785	0.00028794	0.00171405	-0.335342
	TC6_qbl_hap6000036.hg.1	C6orf136	2.35583e-09	2.09933e-08	-0.443023	1.26574e-05	0.000110782	-0.269035
	TC13000843.hg.1	TMTC4	1.82042e-09	1.66565e-08	-0.438033	6.61919e-13	6.42894e-11	-0.631446
	TC16001206.hg.1	ESRP2	3.08472e-12	5.00845e-11	-0.437132	7.99933e-09	1.87004e-07	-0.301015
	TC17000714.hg.1	RAD51C	2.07684e-09	1.8761e-08	-0.436967	6.57943e-12	4.31202e-10	-0.572928
	TC05001585.hg.1	MBLAC2	2.18351e-11	2.92011e-10	-0.435924	8.0857e-09	1.88697e-07	-0.327617
	TC0X001396.hg.1	FAM122B	2.61503e-07	1.64653e-06	-0.431737	1.97678e-07	2.95983e-06	-0.438757
	TC03001042.hg.1	TP63	3.64312e-10	3.80976e-09	-0.431462	2.60338e-06	2.79721e-05	-0.265974
	TC02001749.hg.1	CYP1B1	7.32627e-07	4.26605e-06	-0.429922	5.38034e-07	7.09348e-06	-0.437976
	TC08001680.hg.1	TRAPPC9	3.38636e-13	7.088e-12	-0.42364	1.18904e-11	7.32995e-10	-0.362061
	TC08000539.hg.1	CPNE3	3.63431e-09	3.13815e-08	-0.419957	1.21818e-06	1.45027e-05	-0.304151
	TC16000476.hg.1	MT1X	8.00166e-10	7.87364e-09	-0.418027	2.73964e-06	2.92731e-05	-0.266812
	TC17001111.hg.1	CTC1	5.06227e-10	5.16187e-09	-0.41802	6.12604e-07	7.95237e-06	-0.286422
	TC02001750.hg.1	CYP1B1	2.27158e-06	1.21504e-05	-0.414885	1.57465e-06	1.81387e-05	-0.424624
	TC01000727.hg.1	RAVER2	2.21466e-08	1.65279e-07	-0.414011	7.54698e-08	1.27664e-06	-0.38738
	TC07001724.hg.1	ORC5	1.7317e-08	1.31194e-07	-0.410614	1.85171e-05	0.000154585	-0.268845
	TC03001277.hg.1	CLASP2	4.76382e-10	4.87781e-09	-0.410377	9.98129e-07	1.22449e-05	-0.272173
	TC10000989.hg.1	AKR1CL1	2.29357e-06	1.2251e-05	-0.408379	0.000161302	0.00103256	-0.299069
	TC01002924.hg.1	DPH5	1.39121e-06	7.71971e-06	-0.407924	1.54681e-05	0.000132261	-0.347496
	TC04001570.hg.1	SLC7A11	0.000217417	0.000839479	-0.407236	2.42065e-06	2.62279e-05	-0.568736
	TC11002024.hg.1	ANO1-AS1	4.6173e-07	2.78534e-06	-0.403196	3.42107e-07	4.76884e-06	-0.410387
	TC09001331.hg.1	IARS	1.05682e-11	1.51864e-10	-0.401145	1.18337e-09	3.72402e-08	-0.321372
	TC03000369.hg.1	PDE12	5.95703e-09	4.94605e-08	-0.3978	2.4304e-11	1.35305e-09	-0.518515
	TC03001926.hg.1	PLCH1	2.04766e-05	9.3965e-05	-0.396808	3.4587e-05	0.000267973	-0.381685
	TC10001004.hg.1	ANKRD16	4.11912e-12	6.49652e-11	-0.395157	1.22066e-11	7.44695e-10	-0.376358
	TC01002870.hg.1	FAM69A	2.78212e-07	1.74131e-06	-0.394865	6.73527e-05	0.000479333	-0.273338
	TC11001852.hg.1	CYB561A3	7.60886e-12	1.13131e-10	-0.393315	1.52299e-08	3.25078e-07	-0.272675
	TC03000649.hg.1	FAM86JP	5.71938e-08	3.97603e-07	-0.392692	1.75498e-08	3.68477e-07	-0.418454
	TC07001152.hg.1	ETV1	0.000122887	0.000493466	-0.390191	1.87471e-05	0.000156184	-0.451486
	TC05000441.hg.1	POLR3G	1.00079e-06	5.69009e-06	-0.388675	8.10971e-18	5.76237e-15	-1.26467
	TC14001342.hg.1	POMT2	2.60829e-10	2.81593e-09	-0.385846	1.09564e-11	6.78516e-10	-0.446891
	TC03001456.hg.1	NT5DC2	1.45421e-07	9.52344e-07	-0.385645	2.16768e-23	1.46324e-19	-1.85101
	TC07003379.hg.1	COPG2	7.00351e-09	5.74387e-08	-0.385072	6.9834e-08	1.18965e-06	-0.340712
	TC11001173.hg.1	DCPS	2.47147e-07	1.56355e-06	-0.385013	2.43777e-07	3.54837e-06	-0.385319
	TC07001559.hg.1	SEMA3C	2.67694e-08	1.9668e-07	-0.381734	1.06187e-08	2.38533e-07	-0.400814
	TC03000957.hg.1	USP13	7.30908e-12	1.08854e-10	-0.379888	1.84811e-09	5.40636e-08	-0.292804
	TC11000303.hg.1	ELP4	9.6957e-09	7.72708e-08	-0.376823	2.33099e-07	3.4058e-06	-0.316777
	TC09001088.hg.1	ANKRD18A	1.72072e-05	7.98026e-05	-0.376715	0.000884828	0.00455679	-0.269622
	TC08001084.hg.1	CCDC25	5.48162e-09	4.57538e-08	-0.375048	2.66813e-07	3.8443e-06	-0.303776
	TC06001961.hg.1	FBXL4	2.13486e-06	1.1476e-05	-0.375004	4.06789e-08	7.49741e-07	-0.472728
	TC06000024.hg.1	BPHL	1.22524e-10	1.40181e-09	-0.373261	5.93211e-10	2.09377e-08	-0.346206
	TC11000324.hg.1	CAPRIN1	6.92756e-13	1.31938e-11	-0.369094	4.09101e-15	1.00419e-12	-0.458898
	TC09000923.hg.1	TTC39B	5.48284e-07	3.25511e-06	-0.367852	1.00436e-09	3.21311e-08	-0.515818
	TC15001668.hg.1	SNUPN	2.17782e-10	2.39135e-09	-0.367727	2.60885e-08	5.14924e-07	-0.289221
	TC15001837.hg.1	ANPEP	4.10192e-05	0.000178179	-0.367413	1.56928e-07	2.42527e-06	-0.527714
	TC09000893.hg.1	ERMP1	2.36607e-07	1.49932e-06	-0.364669	2.49485e-05	0.000200845	-0.269828
	TC02000167.hg.1	ATRAID	3.06275e-09	2.67975e-08	-0.364494	3.87902e-09	1.01786e-07	-0.360171
	TC03003358.hg.1	ACY1	3.16366e-11	4.07743e-10	-0.363755	3.26466e-09	8.74494e-08	-0.291227
	TC10002945.hg.1	ENTPD7	1.19503e-08	9.34465e-08	-0.362827	1.02754e-10	4.64627e-09	-0.458638
	TC14001123.hg.1	NIN	1.10794e-08	8.70141e-08	-0.362008	1.16771e-09	3.68333e-08	-0.405647
	TC17000532.hg.1	TUBG2	4.99244e-11	6.16938e-10	-0.360139	5.54276e-13	5.54296e-11	-0.440453
	TC12001876.hg.1	ARL1	1.19994e-06	6.7331e-06	-0.359615	1.64638e-18	1.58764e-15	-1.26092
	TC01001299.hg.1	FDPS	2.78422e-12	4.56447e-11	-0.357393	1.06821e-13	1.47157e-11	-0.411781
	TC07001274.hg.1	DPY19L1	2.91986e-06	1.53533e-05	-0.355762	6.05062e-10	2.12448e-08	-0.567351
	TC0X000252.hg.1	PORCN	7.60444e-09	6.19763e-08	-0.355177	1.18722e-08	2.61895e-07	-0.347063
	TC03000672.hg.1	EEFSEC	1.41984e-08	1.0941e-07	-0.354389	9.41097e-10	3.05049e-08	-0.406577
	TC19001871.hg.1	TMEM238	0.000889377	0.00309539	-0.354033	0.000317955	0.00186673	-0.391171
	TC16001234.hg.1	AARS	1.83271e-07	1.18131e-06	-0.352349	3.21309e-11	1.69778e-09	-0.545518
	TC04001725.hg.1	NEK1	1.07731e-06	6.09057e-06	-0.351907	7.88961e-07	9.94062e-06	-0.358677
	TC06000093.hg.1	SIRT5	2.21905e-09	1.99124e-08	-0.351903	8.4799e-12	5.42573e-10	-0.45768
	TC16000842.hg.1	FAM86A	1.35201e-07	8.90163e-07	-0.350591	5.85099e-08	1.0292e-06	-0.367324
	TC06001591.hg.1	MNF1	1.20217e-06	6.74277e-06	-0.347741	1.96987e-05	0.000163105	-0.288486
	TC22000477.hg.1	MIR3198-1	2.38438e-05	0.000108039	-0.34773	5.39016e-06	5.26936e-05	-0.385929
	TC0X000512.hg.1	NRK	9.70789e-06	4.68411e-05	-0.347227	0.000245023	0.00148905	-0.269853
	TC03001699.hg.1	IQCB1	4.74315e-06	2.40552e-05	-0.346378	1.09712e-14	2.35825e-12	-0.92744
	TC05001366.hg.1	IL6ST	2.28596e-06	1.22176e-05	-0.346088	1.25237e-06	1.48769e-05	-0.359454
	TC08001400.hg.1	NBN	3.17046e-08	2.30122e-07	-0.344526	5.8506e-11	2.83233e-09	-0.470803
	TC11000588.hg.1	DNAJC4	2.18709e-07	1.39277e-06	-0.341734	3.10334e-11	1.65069e-09	-0.535328
	TC02001359.hg.1	RHBDD1	2.96296e-09	2.60341e-08	-0.340386	2.38279e-09	6.72286e-08	-0.344128
	TC01001043.hg.1	PHGDH	7.27087e-07	4.23745e-06	-0.339407	5.05587e-08	9.06465e-07	-0.395483
	TC0X001124.hg.1	ZMYM3	9.90152e-10	9.56533e-09	-0.339065	8.19374e-10	2.75173e-08	-0.34222
	TC02002644.hg.1	PGAP1	9.46032e-06	4.57119e-05	-0.335972	2.19567e-09	6.28021e-08	-0.544022
	TC11001913.hg.1	MEN1	2.61274e-06	1.38327e-05	-0.331403	1.824e-05	0.000152646	-0.290353
	TC13000209.hg.1	RNASEH2B	2.82323e-06	1.48654e-05	-0.331102	1.42302e-05	0.000123151	-0.296772
	TC11001017.hg.1	TTC12	1.27045e-10	1.44985e-09	-0.32745	9.77215e-10	3.13743e-08	-0.296921
	TC09001282.hg.1	KIF27	0.000449469	0.00164588	-0.32478	0.00192486	0.00907668	-0.279246
	TC06000717.hg.1	C6orf57	5.53681e-06	2.78242e-05	-0.322286	1.69589e-07	2.58705e-06	-0.399407
	TC0X000762.hg.1	TMEM187	3.38399e-08	2.44394e-07	-0.317933	3.69261e-10	1.40034e-08	-0.39971
	TC14000351.hg.1	KIAA0586	1.00103e-07	6.71355e-07	-0.30634	7.03877e-07	8.97327e-06	-0.273548
	TC04001673.hg.1	PDGFC	2.87145e-07	1.79099e-06	-0.304247	1.15784e-10	5.15038e-09	-0.45548
	TC01000129.hg.1	PGD	3.71677e-12	5.91028e-11	-0.303416	2.41398e-11	1.34669e-09	-0.278884
	TC12001976.hg.1	TMEM116	2.64333e-06	1.39836e-05	-0.302653	3.27452e-08	6.232e-07	-0.391338
	TC17002881.hg.1	NME2	1.40246e-06	7.77731e-06	-0.302195	6.51301e-13	6.34868e-11	-0.628629
	TC0X001092.hg.1	ARHGEF9	2.28459e-06	1.22126e-05	-0.299304	9.15619e-10	2.97505e-08	-0.460453
	TC12001678.hg.1	GNS	1.65332e-08	1.2575e-07	-0.298906	5.42858e-19	7.32885e-16	-0.858472
	TC02001661.hg.1	DTNB	2.54825e-11	3.36786e-10	-0.298103	3.95581e-13	4.22178e-11	-0.358687
	TC17001465.hg.1	TNS4	4.37279e-06	2.23278e-05	-0.296367	8.1218e-14	1.1603e-11	-0.725358
	TC02001729.hg.1	FAM98A	1.85621e-07	1.1956e-06	-0.294675	2.74773e-11	1.49882e-09	-0.459843
	TC15000662.hg.1	BBS4	1.48115e-05	6.93472e-05	-0.292895	2.64872e-09	7.32766e-08	-0.484861
	TC6_qbl_hap6000142.hg.1	CCHCR1	1.56821e-11	2.15377e-10	-0.29287	2.97777e-15	7.88262e-13	-0.42379
	TC15000253.hg.1	C15orf41	2.209e-06	1.18391e-05	-0.290936	2.12535e-07	3.14275e-06	-0.335169
	TC01000907.hg.1	LOC100506051 // LOC100506029	3.95786e-06	2.034e-05	-0.289855	3.08027e-07	4.34991e-06	-0.339411
	TC17001963.hg.1	PCYT2	5.77169e-09	4.80103e-08	-0.286808	5.92222e-14	9.20718e-12	-0.486099
	TC6_mann_hap4000129.hg.1	CCHCR1	2.67027e-11	3.5017e-10	-0.284349	3.8592e-15	9.82373e-13	-0.417058
	TC6_mcf_hap5000129.hg.1	CCHCR1	2.67027e-11	3.5017e-10	-0.284349	3.8592e-15	9.82373e-13	-0.417058
	TC6_dbb_hap3000141.hg.1	CCHCR1	2.27075e-11	3.02927e-10	-0.283087	2.66276e-15	7.26234e-13	-0.418527
	TC6_cox_hap2000152.hg.1	CCHCR1	2.20902e-11	2.9513e-10	-0.28238	2.38691e-15	6.57641e-13	-0.418846
	TC01001186.hg.1	RPRD2	6.48367e-07	3.81656e-06	-0.282356	4.45383e-08	8.09273e-07	-0.329003
	TC02001098.hg.1	ZC3H15	1.76059e-05	8.14841e-05	-0.279812	2.28909e-07	3.35365e-06	-0.369378
	TC08000814.hg.1	LY6E	1.99577e-07	1.28039e-06	-0.279351	1.80759e-07	2.73507e-06	-0.280939
	TC06001328.hg.1	C6orf62	2.91084e-08	2.12939e-07	-0.279076	5.77339e-10	2.04577e-08	-0.340609
	TC12001176.hg.1	FAM86FP	2.61506e-07	1.64653e-06	-0.278487	5.76382e-09	1.41481e-07	-0.342544
	TC14001303.hg.1	ALDH6A1	7.95272e-05	0.000329697	-0.277337	1.26941e-11	7.70233e-10	-0.67173
	TC22000627.hg.1	XBP1	0.0026499	0.00843751	-0.275448	1.17796e-06	1.40922e-05	-0.519382
	TC14002305.hg.1	TMEM251	5.35282e-06	2.69598e-05	-0.274398	1.59647e-14	3.19306e-12	-0.729117
	TC13000335.hg.1	CLDN10	0.000268397	0.00101912	-0.273514	0.000259028	0.00156256	-0.274389
	TC07001619.hg.1	SLC25A13	7.74596e-08	5.2842e-07	-0.26998	6.02229e-11	2.90371e-09	-0.386843
	TC04001698.hg.1	NPY1R	6.18942e-06	3.08682e-05	-0.268533	3.0975e-06	3.25431e-05	-0.281125
	TC10001345.hg.1	PBLD	6.04054e-06	3.0182e-05	-0.26715	3.10564e-11	1.65069e-09	-0.514118
	TC11000005.hg.1	RIC8A	4.84001e-07	2.90799e-06	-0.266549	3.95025e-11	2.02009e-09	-0.432579

## Sheet: 24h_up_common
	Genes upregulated common to both siRNA #7 PRMT1 (P1.7) and siRNA #8 PRMT1 (P1.8) compared to control siRNA, 24h post transfection
	Probe.Set.ID	Gene.Symbol	P1.7_CT_24h_pv	P1.7_CT_24h_pvAdj	P1.7_CT_24h_log2FC	P1.8_CT_24h_pv	P1.8_CT_24h_pvAdj	P1.8_CT_24h_log2FC
	TC07001606.hg.1	SAMD9L	2.08905e-13	2.37002e-11	1.29691	0.000566535	0.00677159	0.375712
	TC18000538.hg.1	ATP8B1	9.43947e-15	1.64436e-12	0.918934	3.44631e-12	4.94966e-10	0.713153
	TC06001770.hg.1	ENPP5	7.86095e-13	7.47372e-11	0.898829	1.4947e-08	9.56363e-07	0.56416
	TC14000417.hg.1	KIAA0247	2.51837e-13	2.77545e-11	0.789043	5.54961e-05	0.00103188	0.282018
	TC02001178.hg.1	STRADB	1.56884e-14	2.49178e-12	0.750029	1.14804e-16	5.43829e-14	0.91841
	TC05001395.hg.1	SMIM15	1.00626e-12	9.33674e-11	0.745456	1.77455e-10	1.79456e-08	0.589552
	TC12000793.hg.1	DRAM1	1.24867e-08	3.35144e-07	0.717235	2.45156e-05	0.000519241	0.452246
	TC11002289.hg.1	CRYAB	2.46067e-14	3.63063e-12	0.706071	7.03489e-07	2.63452e-05	0.307812
	TC06001902.hg.1	ELOVL4	3.61202e-09	1.15817e-07	0.705165	1.40782e-06	4.71037e-05	0.505979
	TC06001809.hg.1	ICK	8.03065e-15	1.44557e-12	0.694701	6.80089e-08	3.44523e-06	0.330623
	TC16000129.hg.1	VASN	1.00574e-09	3.75603e-08	0.686724	0.000413265	0.00525431	0.301733
	TC04000517.hg.1	DAPP1	1.08004e-11	7.11271e-10	0.663694	2.60214e-06	7.87673e-05	0.347431
	TC18000189.hg.1	RAB27B	2.6641e-14	3.88829e-12	0.661933	7.86918e-07	2.8869e-05	0.287578
	TC10000269.hg.1	CSGALNACT2	5.05013e-11	2.73812e-09	0.653626	1.92343e-09	1.53653e-07	0.549061
	TC22000165.hg.1	ADRBK2	5.71615e-10	2.32887e-08	0.633921	5.30032e-05	0.000992468	0.322914
	TC01000619.hg.1	CDKN2C	7.81721e-15	1.41659e-12	0.602657	2.91678e-08	1.65417e-06	0.299991
	TC10000653.hg.1	HECTD2	2.95983e-08	6.98305e-07	0.551793	5.26403e-06	0.000144152	0.405677
	TC09001070.hg.1	RNF38	2.57898e-14	3.78451e-12	0.547298	1.7093e-10	1.76138e-08	0.370562
	TC12001845.hg.1	CDK17	5.25964e-12	3.80739e-10	0.544937	3.33686e-08	1.86154e-06	0.356404
	TC09001420.hg.1	MRPL50	6.80305e-10	2.70529e-08	0.533976	3.17026e-09	2.3712e-07	0.494826
	TC12001184.hg.1	M6PR	1.99523e-13	2.27313e-11	0.514693	5.78525e-08	2.99822e-06	0.283116
	TC09000015.hg.1	VLDLR	3.90062e-07	6.46535e-06	0.511239	0.00139599	0.0141917	0.272895
	TC01003624.hg.1	FAM129A	1.31859e-10	6.31265e-09	0.507773	2.10992e-08	1.25844e-06	0.394443
	TC02001798.hg.1	PREPL	3.62831e-09	1.15939e-07	0.502351	1.63262e-06	5.33686e-05	0.357206
	TC02001119.hg.1	MFSD6	3.07871e-14	4.37517e-12	0.499616	7.91617e-09	5.45266e-07	0.282117
	TC16000621.hg.1	TERF2IP	6.73369e-10	2.68562e-08	0.491516	1.39833e-05	0.000326896	0.278642
	TC16001250.hg.1	PHLPP2	6.11935e-10	2.48091e-08	0.490489	2.74595e-08	1.57752e-06	0.404275
	TC09001375.hg.1	ZNF367	9.57326e-10	3.6001e-08	0.478188	1.89998e-13	3.56259e-11	0.704829
	TC01001639.hg.1	NEK7	9.11998e-11	4.56862e-09	0.47589	1.3027e-11	1.66702e-09	0.520428
	TC04000548.hg.1	NPNT	1.38909e-08	3.64852e-07	0.475007	1.57571e-06	5.18218e-05	0.362736
	TC06001165.hg.1	QKI	2.46817e-12	2.03801e-10	0.467526	1.00987e-07	4.90422e-06	0.278236
	TC02000427.hg.1	NAGK	3.83039e-12	2.91632e-10	0.462229	1.53724e-08	9.72062e-07	0.310618
	TC02002914.hg.1	PER2	1.76284e-09	6.14172e-08	0.455959	3.55364e-06	0.000102732	0.297489
	TC09000490.hg.1	TDRD7	3.42188e-07	5.76742e-06	0.455604	9.0165e-09	6.11695e-07	0.556289
	TC01000305.hg.1	PNRC2	8.55845e-13	8.10728e-11	0.454092	3.77066e-10	3.59759e-08	0.344011
	TC01001771.hg.1	PPP2R5A	2.62476e-11	1.56448e-09	0.449649	6.29911e-08	3.22126e-06	0.305499
	TC12000014.hg.1	ERC1	4.9258e-11	2.67609e-09	0.448823	5.7994e-07	2.22745e-05	0.276391
	TC09001459.hg.1	TMEM245	6.76984e-13	6.58361e-11	0.44387	1.78354e-11	2.25035e-09	0.383797
	TC01003546.hg.1	KIAA0040	7.53123e-09	2.18188e-07	0.439146	1.12085e-07	5.37548e-06	0.379877
	TC04002943.hg.1	THAP9-AS1	6.56121e-07	1.02034e-05	0.43481	1.19819e-08	7.81456e-07	0.54373
	TC02000666.hg.1	GCC2	1.50874e-08	3.91224e-07	0.432255	3.145e-08	1.75814e-06	0.415703
	TC05000665.hg.1	SEC24A	3.36679e-08	7.78311e-07	0.430762	1.53651e-05	0.000353385	0.296158
	TC12000113.hg.1	NECAP1	6.77847e-12	4.76629e-10	0.430596	2.75103e-14	6.83098e-12	0.546756
	TC01003415.hg.1	PVRL4	4.54039e-09	1.41728e-07	0.419294	6.33661e-06	0.000168358	0.276064
	TC18000033.hg.1	ARHGAP28	3.29789e-08	7.64345e-07	0.417922	2.75723e-06	8.27198e-05	0.322457
	TC10000010.hg.1	WDR37	1.40345e-10	6.65986e-09	0.416909	1.93081e-08	1.17419e-06	0.326342
	TC13000744.hg.1	MYCBP2	4.27714e-05	0.000385471	0.414299	0.000278775	0.00382869	0.354577
	TC09000040.hg.1	KIAA1432	3.79741e-08	8.66728e-07	0.413218	2.83886e-07	1.19956e-05	0.369181
	TC17000155.hg.1	MAP2K4	8.6416e-09	2.44071e-07	0.401816	4.06991e-08	2.21556e-06	0.370174
	TC03000632.hg.1	DTX3L	7.63583e-10	2.96655e-08	0.399028	1.22518e-07	5.8037e-06	0.306259
	TC17000768.hg.1	DCAF7	1.06765e-10	5.26053e-09	0.398083	4.03856e-09	2.94716e-07	0.333594
	TC11001190.hg.1	BARX2	6.10328e-09	1.81492e-07	0.392478	1.77023e-09	1.42256e-07	0.417765
	TC22000816.hg.1	ST13	2.678e-12	2.17797e-10	0.389256	3.30834e-14	7.97576e-12	0.470557
	TC15001230.hg.1	BMF	2.18602e-08	5.3513e-07	0.387556	1.67689e-06	5.44859e-05	0.301942
	TC02001974.hg.1	PAIP2B	2.96281e-06	3.75053e-05	0.387144	6.8558e-05	0.00122186	0.309327
	TC21000471.hg.1	TMPRSS2	7.85367e-08	1.61105e-06	0.383917	1.18916e-06	4.11646e-05	0.327548
	TC04000579.hg.1	AP1AR	3.07315e-09	1.00702e-07	0.381643	5.90813e-07	2.26277e-05	0.286431
	TC11000954.hg.1	YAP1	2.83468e-10	1.2568e-08	0.375024	2.05737e-07	9.01804e-06	0.266434
	TC03001554.hg.1	RYBP	2.33307e-07	4.13897e-06	0.37316	7.42037e-08	3.73801e-06	0.398097
	TC20000587.hg.1	RASSF2	4.16951e-10	1.75908e-08	0.370568	1.32275e-10	1.40613e-08	0.39137
	TC10000654.hg.1	TNKS2	1.62963e-09	5.72193e-08	0.369204	1.49034e-09	1.2306e-07	0.370842
	TC05001586.hg.1	LYSMD3	1.74047e-05	0.000174053	0.359053	2.12923e-09	1.67613e-07	0.60789
	TC02000585.hg.1	CNNM4	5.46539e-07	8.7114e-06	0.35905	2.23145e-05	0.000481736	0.281355
	TC6_cox_hap2000235.hg.1	MICB	6.17777e-07	9.66991e-06	0.35903	5.58965e-05	0.00103658	0.264385
	TC21000400.hg.1	SYNJ1	0.000134705	0.00104848	0.358123	0.00037457	0.00486473	0.327111
	TC6_mann_hap4000216.hg.1	MICB	1.85494e-06	2.51682e-05	0.354004	0.000104526	0.00171256	0.265274
	TC18000557.hg.1	VPS4B	4.52539e-10	1.89149e-08	0.35137	2.21156e-10	2.18734e-08	0.363617
	TC06000779.hg.1	NT5E	6.11898e-05	0.000526845	0.34837	2.37833e-05	0.000507647	0.374352
	TC07001540.hg.1	YWHAG	1.04099e-10	5.14795e-09	0.347503	4.14399e-09	3.00784e-07	0.290483
	TC02000546.hg.1	RPIA	3.33114e-07	5.63559e-06	0.345886	3.25328e-06	9.55841e-05	0.300573
	TC21000487.hg.1	TMPRSS3	4.36151e-07	7.11572e-06	0.344181	2.46449e-06	7.49835e-05	0.309376
	TC01003789.hg.1	ST13P19	4.11912e-07	6.76935e-06	0.343905	5.35908e-10	4.95549e-08	0.488843
	TC10000825.hg.1	CASP7	4.75578e-11	2.60468e-09	0.340705	1.22728e-09	1.0388e-07	0.291827
	TC04000152.hg.1	MED28	3.58882e-07	5.9964e-06	0.337984	3.69773e-06	0.000106329	0.292533
	TC03003399.hg.1	TRIM59	8.73161e-09	2.46098e-07	0.337791	4.69076e-08	2.50318e-06	0.308965
	TC10000688.hg.1	C10orf12	2.2186e-06	2.92359e-05	0.333577	2.85578e-06	8.52974e-05	0.32821
	TC11002431.hg.1	SRPR	2.2927e-09	7.73814e-08	0.327677	4.83435e-08	2.56953e-06	0.279553
	TC13000135.hg.1	NHLRC3	3.61537e-06	4.47176e-05	0.322646	7.17408e-07	2.66815e-05	0.357179
	TC18000453.hg.1	ZNF24	5.49377e-07	8.75146e-06	0.315923	1.47866e-07	6.76702e-06	0.340994
	TC04002922.hg.1	RASGEF1B	6.37797e-05	0.000545837	0.315755	7.66167e-05	0.00132662	0.311171
	TC05001524.hg.1	MTX3	5.14278e-06	6.05848e-05	0.315361	1.14958e-05	0.000278135	0.298481
	TC10001613.hg.1	MGEA5	3.51997e-07	5.90141e-06	0.311737	3.37963e-06	9.85459e-05	0.2711
	TC0X000894.hg.1	SCML2	9.3628e-06	0.000101487	0.297572	7.789e-07	2.86527e-05	0.349457
	TC17000141.hg.1	NDEL1	7.59814e-08	1.5637e-06	0.295433	1.58087e-09	1.29742e-07	0.361628
	TC17000838.hg.1	CDR2L	1.65416e-07	3.05708e-06	0.289938	4.16998e-09	3.0186e-07	0.353146
	TC10001037.hg.1	USP6NL	1.16741e-06	1.67666e-05	0.288212	3.56333e-07	1.46221e-05	0.309561
	TC13000663.hg.1	KPNA3	2.01461e-07	3.63128e-06	0.283523	1.0442e-08	6.92737e-07	0.333161
	TC13000530.hg.1	KATNAL1	7.20108e-05	0.000606788	0.282557	6.24243e-08	3.19833e-06	0.446509
	TC06002010.hg.1	CDK19	0.000192203	0.00142456	0.279741	4.24874e-06	0.000119625	0.372586
	TC10001420.hg.1	CAMK2G	1.09021e-06	1.58092e-05	0.277302	1.15952e-06	4.02938e-05	0.276249
	TC10000670.hg.1	PLCE1	6.08729e-05	0.000524786	0.27588	7.92677e-05	0.00136325	0.270134
	TC12001599.hg.1	ANKRD52	2.61436e-05	0.000250143	0.274743	2.14511e-06	6.70372e-05	0.326041
	TC20000215.hg.1	DNMT3B	2.38043e-09	8.01421e-08	0.265899	1.58597e-09	1.29766e-07	0.27133
	TC03000038.hg.1	SETD5	7.90519e-07	1.19378e-05	0.265855	6.8671e-07	2.57944e-05	0.268131
	TC04000039.hg.1	ADD1	1.2091e-09	4.41394e-08	0.265058	5.66967e-10	5.22481e-08	0.275044
	TC13000206.hg.1	ST13P4	0.000279898	0.00197789	0.263201	4.45786e-08	2.41216e-06	0.475394

## Sheet: 48h_up_common
	Genes upregulated common to both siRNA #7 PRMT1 (P1.7) and siRNA #8 PRMT1 (P1.8) compared to control siRNA, 48h post transfection
	Probe.Set.ID	Gene.Symbol	P1.7_CT_48h_pv	P1.7_CT_48h_pvAdj	P1.7_CT_48h_log2FC	P1.8_CT_48h_pv	P1.8_CT_48h_pvAdj	P1.8_CT_48h_log2FC
	TC11000956.hg.1	BIRC3	6.95582e-19	1.04305e-16	2.04353	4.63288e-15	1.1169e-12	1.43139
	TC07001606.hg.1	SAMD9L	7.07696e-18	6.68129e-16	1.98279	1.15475e-07	1.8504e-06	0.687897
	TC11002293.hg.1	IL18	1.91115e-20	7.0689e-18	1.86856	4.19396e-05	0.000317736	0.350546
	TC05001590.hg.1	ARRDC3	4.04676e-20	1.16241e-17	1.64667	8.94455e-06	8.20074e-05	0.355902
	TC03002008.hg.1	NCEH1	9.8214e-19	1.37403e-16	1.56607	1.51767e-09	4.54307e-08	0.630575
	TC06001902.hg.1	ELOVL4	1.98862e-16	1.03259e-14	1.47801	1.02205e-16	4.75801e-14	1.51849
	TC03000113.hg.1	KAT2B	1.1713e-22	1.58131e-19	1.45949	7.94539e-11	3.67982e-09	0.475549
	TC01003847.hg.1	DUSP10	1.0834e-15	4.55652e-14	1.44731	9.19854e-06	8.40507e-05	0.469525
	TC18000538.hg.1	ATP8B1	1.79695e-19	3.4411e-17	1.42559	1.68345e-17	9.92379e-15	1.19024
	TC10000636.hg.1	IFIT2	7.87489e-17	4.72511e-15	1.42359	3.11785e-09	8.41744e-08	0.659028
	TC12001226.hg.1	STYK1	4.72899e-20	1.3118e-17	1.33815	1.77438e-09	5.20197e-08	0.474375
	TC12001216.hg.1	OLR1	1.70401e-09	1.56709e-08	1.31752	1.60636e-08	3.41522e-07	1.17487
	TC14001079.hg.1	KLHL28	3.9525e-18	4.30328e-16	1.29412	1.32087e-05	0.000115197	0.326221
	TC04000517.hg.1	DAPP1	3.25032e-18	3.67205e-16	1.24505	1.23243e-18	1.33108e-15	1.29399
	TC02001159.hg.1	SPATS2L	7.08404e-20	1.66476e-17	1.22087	2.3031e-07	3.37234e-06	0.339361
	TC01003324.hg.1	RIT1	9.20417e-17	5.28769e-15	1.21789	2.32937e-07	3.40527e-06	0.450107
	TC11002174.hg.1	RAB38	1.86362e-17	1.48436e-15	1.21086	1.5716e-06	1.81113e-05	0.374126
	TC02001364.hg.1	CCL20	2.28807e-12	3.84923e-11	1.19282	2.37003e-16	9.41076e-14	1.75685
	TC16000443.hg.1	CYLD	2.2329e-18	2.70361e-16	1.13491	4.09068e-14	6.77622e-12	0.759983
	TC01003210.hg.1	CTSS	3.30611e-16	1.61718e-14	1.07801	2.55255e-12	1.93058e-10	0.738335
	TC03001175.hg.1	TMEM40	5.71092e-18	5.64837e-16	1.07538	2.07943e-06	2.29639e-05	0.311344
	TC11002289.hg.1	CRYAB	1.57325e-18	2.02283e-16	1.04649	6.28513e-13	6.19361e-11	0.614711
	TC02002111.hg.1	LMAN2L	2.82831e-16	1.40899e-14	1.03017	3.7199e-06	3.82341e-05	0.336202
	TC03001283.hg.1	TRANK1	4.84363e-15	1.68318e-13	1.02766	4.18991e-06	4.24828e-05	0.374009
	TC16000129.hg.1	VASN	4.15028e-13	8.41299e-12	0.981045	0.00062143	0.00335116	0.290105
	TC12000793.hg.1	DRAM1	2.62656e-11	3.45817e-10	0.967936	1.86392e-08	3.88632e-07	0.702283
	TC07001264.hg.1	NT5C3A	4.28289e-14	1.16693e-12	0.944953	3.29985e-05	0.000257142	0.325898
	TC06000844.hg.1	PRDM1	2.34286e-12	3.92917e-11	0.94367	1.27708e-10	5.59779e-09	0.786674
	TC02001398.hg.1	ALPP	5.70364e-12	8.72049e-11	0.941724	4.49456e-13	4.64972e-11	1.05311
	TC10000269.hg.1	CSGALNACT2	1.42371e-14	4.40338e-13	0.934924	1.35915e-09	4.16552e-08	0.558595
	TC02001399.hg.1	ALPPL2	4.83068e-12	7.4947e-11	0.924968	7.10599e-13	6.75595e-11	1.0065
	TC04001125.hg.1	TMEM156	4.46403e-16	2.11462e-14	0.901576	4.47884e-06	4.499e-05	0.29612
	TC22000165.hg.1	ADRBK2	3.23941e-13	6.83339e-12	0.890505	9.75429e-05	0.000661914	0.307546
	TC05001524.hg.1	MTX3	3.75393e-15	1.34608e-13	0.887723	5.41935e-07	7.13446e-06	0.363422
	TC02001798.hg.1	PREPL	1.26041e-14	3.94806e-13	0.887577	7.59908e-08	1.284e-06	0.427818
	TC05001395.hg.1	SMIM15	3.03904e-14	8.64668e-13	0.866264	1.73866e-10	7.32382e-09	0.590122
	TC12001492.hg.1	LIMA1	5.80472e-16	2.64752e-14	0.859067	2.13624e-08	4.35654e-07	0.39052
	TC04001201.hg.1	CHIC2	1.13726e-16	6.26675e-15	0.858046	1.60648e-13	1.96274e-11	0.634701
	TC02004934.hg.1	ZNF512	1.6388e-12	2.87146e-11	0.833167	3.47123e-05	0.000268789	0.334943
	TC0X000574.hg.1	DOCK11	5.19676e-13	1.02347e-11	0.822661	9.16879e-09	2.10695e-07	0.520239
	TC17000399.hg.1	AP2B1	3.37004e-15	1.22861e-13	0.819483	2.72773e-07	3.90931e-06	0.347765
	TC02000666.hg.1	GCC2	1.93126e-14	5.75564e-13	0.807349	3.76028e-08	7.0264e-07	0.411718
	TC22000358.hg.1	RNU12	2.60497e-05	0.000117443	0.804689	1.13916e-07	1.82868e-06	1.13736
	TC01003624.hg.1	FAM129A	4.14017e-15	1.45748e-13	0.799694	1.32603e-09	4.08405e-08	0.454367
	TC12001829.hg.1	FGD6	1.42567e-13	3.31564e-12	0.793499	6.83824e-10	2.35509e-08	0.540563
	TC02002747.hg.1	FN1	1.6013e-09	1.48223e-08	0.78136	0.00071943	0.00380814	0.332857
	TC12000018.hg.1	ADIPOR2	7.07999e-12	1.05675e-10	0.776636	1.06586e-05	9.52955e-05	0.362975
	TC0X000226.hg.1	RNU12-2P	1.28084e-05	6.0599e-05	0.773556	1.77166e-07	2.68819e-06	1.01305
	TC05000958.hg.1	CREBRF	1.00703e-11	1.45513e-10	0.773135	2.85943e-09	7.80374e-08	0.591509
	TC06002119.hg.1	VNN1	4.58937e-10	4.71528e-09	0.769126	6.45779e-10	2.23834e-08	0.75652
	TC18000189.hg.1	RAB27B	7.39731e-16	3.2777e-14	0.768174	2.85596e-08	5.52787e-07	0.347265
	TC0X000952.hg.1	DYNLT3	1.90165e-15	7.45233e-14	0.768009	7.75408e-07	9.78812e-06	0.299168
	TC21000471.hg.1	TMPRSS2	3.23693e-14	9.10188e-13	0.766938	2.87409e-09	7.82283e-08	0.456962
	TC03002078.hg.1	LIPH	1.70804e-13	3.91502e-12	0.765743	1.0406e-11	6.50401e-10	0.63928
	TC10000813.hg.1	ACSL5	3.77986e-13	7.75533e-12	0.760917	4.26233e-10	1.5896e-08	0.553078
	TC12000854.hg.1	ANKRD13A	1.0418e-16	5.82397e-15	0.760477	4.28854e-13	4.47084e-11	0.537319
	TC16000674.hg.1	MAP1LC3B	5.21383e-19	8.09073e-17	0.757604	1.81227e-09	5.30728e-08	0.294888
	TC03001241.hg.1	THRB	1.69573e-12	2.95396e-11	0.757131	2.4897e-10	9.90049e-09	0.602886
	TC05000262.hg.1	ZSWIM6	3.99082e-12	6.30891e-11	0.756998	4.64632e-05	0.000348293	0.309576
	TC04001686.hg.1	PPID	3.43666e-12	5.53137e-11	0.752859	4.60718e-07	6.16444e-06	0.416635
	TC22000699.hg.1	RBFOX2	2.20536e-15	8.49458e-14	0.751638	7.06423e-11	3.31724e-09	0.478752
	TC03001554.hg.1	RYBP	1.32701e-13	3.11841e-12	0.74665	2.5254e-14	4.63866e-12	0.801109
	TC03002137.hg.1	LSG1	2.01735e-14	6.00557e-13	0.738305	1.43386e-09	4.35007e-08	0.446437
	TC17000350.hg.1	GOSR1	3.3716e-16	1.64326e-14	0.732985	1.77348e-07	2.6887e-06	0.290076
	TC18000230.hg.1	SERPINB7	8.10286e-05	0.000335406	0.731945	1.33837e-06	1.57976e-05	0.976483
	TC15001342.hg.1	COPS2	5.42094e-11	6.6502e-10	0.726568	2.88754e-08	5.577e-07	0.532481
	TC01001585.hg.1	LAMC2	1.24886e-10	1.42642e-09	0.726385	1.17908e-08	2.60313e-07	0.580331
	TC12000159.hg.1	GABARAPL1	5.97714e-13	1.15774e-11	0.718714	1.80874e-11	1.04264e-09	0.617692
	TC0X000222.hg.1	RP2	1.07823e-15	4.54186e-14	0.716807	8.22252e-07	1.02881e-05	0.271804
	TC01001004.hg.1	OLFML3	3.33716e-07	2.06099e-06	0.714336	1.26312e-06	1.49914e-05	0.659294
	TC04002943.hg.1	THAP9-AS1	4.90042e-11	6.06955e-10	0.711501	4.71662e-11	2.34733e-09	0.712759
	TC05001381.hg.1	ACTBL2	8.56589e-11	1.00999e-09	0.710867	9.14839e-09	2.10405e-07	0.565404
	TC01003566.hg.1	ABL2	3.23948e-14	9.10188e-13	0.710118	2.00925e-08	4.13819e-07	0.382736
	TC01001974.hg.1	KMO	3.78703e-07	2.31658e-06	0.709486	8.59172e-07	1.06955e-05	0.675522
	TC09000483.hg.1	LOC441455	6.81321e-15	2.27396e-13	0.709288	2.54973e-08	5.06588e-07	0.353589
	TC18000557.hg.1	VPS4B	4.10334e-17	2.79783e-15	0.708601	3.62925e-10	1.38019e-08	0.355119
	TC05001000.hg.1	FAF2	2.97648e-14	8.50455e-13	0.708093	2.05207e-08	4.21673e-07	0.379858
	TC07001318.hg.1	INHBA	7.04091e-08	4.83007e-07	0.702903	9.18498e-14	1.27837e-11	1.33532
	TC01000883.hg.1	PTBP2	7.57706e-10	7.48859e-09	0.701483	2.85226e-12	2.10997e-10	0.908363
	TC10000623.hg.1	PTEN	1.78172e-14	5.35129e-13	0.700052	2.44446e-08	4.89273e-07	0.364118
	TC12000914.hg.1	MAP1LC3B2	7.72413e-18	7.11806e-16	0.697131	3.32212e-09	8.86368e-08	0.29302
	TC07003389.hg.1	ZNRF2	1.77552e-15	7.0089e-14	0.696914	7.67584e-10	2.60371e-08	0.392732
	TC01000899.hg.1	TRMT13	5.95947e-10	5.9863e-09	0.695788	4.6764e-05	0.000350451	0.358615
	TC03001866.hg.1	PLOD2	2.26696e-14	6.66051e-13	0.69511	1.43787e-08	3.08863e-07	0.375626
	TC09001547.hg.1	STOM	4.44826e-13	8.92992e-12	0.68614	7.31481e-08	1.23984e-06	0.385691
	TC14001209.hg.1	SGPP1	9.00199e-12	1.32099e-10	0.685716	5.14323e-12	3.52468e-10	0.703144
	TC04002917.hg.1	TLR6	2.24694e-10	2.46124e-09	0.681545	5.67571e-06	5.50665e-05	0.39005
	TC07001858.hg.1	UBE2H	4.63429e-14	1.24881e-12	0.678611	3.84533e-10	1.45214e-08	0.453135
	TC11002002.hg.1	CHKA	7.80234e-09	6.33788e-08	0.675928	0.000258968	0.00156255	0.343649
	TC01002849.hg.1	GBP4	3.79364e-14	1.04522e-12	0.675556	1.75659e-06	1.9962e-05	0.283465
	TC17001923.hg.1	LOC100653515	2.77654e-12	4.55728e-11	0.669434	7.13854e-13	6.76307e-11	0.710583
	TC10000360.hg.1	UBE2D1	2.63674e-15	9.9573e-14	0.668313	2.73484e-09	7.53505e-08	0.3595
	TC04000408.hg.1	IL8	4.51076e-06	2.29802e-05	0.664975	3.86517e-13	4.1579e-11	1.5253
	TC07000625.hg.1	AGFG2	1.98127e-16	1.03076e-14	0.664951	6.44905e-08	1.11337e-06	0.272535
	TC04000590.hg.1	UGT8	8.82695e-11	1.03805e-09	0.661609	3.11402e-06	3.26911e-05	0.37699
	TC01002525.hg.1	YRDC	1.3355e-08	1.03471e-07	0.658695	0.000110115	0.000736492	0.370708
	TC22000700.hg.1	APOL3	3.12126e-13	6.59446e-12	0.650231	1.01306e-09	3.2371e-08	0.449425
	TC09001420.hg.1	MRPL50	1.06339e-11	1.52564e-10	0.648537	4.91488e-09	1.24648e-07	0.483953
	TC12001536.hg.1	KRT4	1.77963e-09	1.63108e-08	0.646584	0.000274457	0.00164498	0.303447
	TC11002081.hg.1	PGM2L1	4.18502e-07	2.54275e-06	0.646164	0.000130258	0.000855324	0.434081
	TC04000611.hg.1	USP53	3.49348e-10	3.67032e-09	0.644279	4.19761e-12	2.95926e-10	0.78997
	TC01003789.hg.1	ST13P19	1.31391e-12	2.35414e-11	0.644097	3.42161e-13	3.75556e-11	0.682948
	TC05001586.hg.1	LYSMD3	7.21761e-10	7.15428e-09	0.641174	1.32691e-10	5.76938e-09	0.695288
	TC17000975.hg.1	INPP5K	3.29227e-15	1.20781e-13	0.640122	4.25034e-11	2.14511e-09	0.424407
	TC18000202.hg.1	NEDD4L	1.99945e-09	1.81044e-08	0.639634	9.48063e-12	5.995e-10	0.823439
	TC18000100.hg.1	RIOK3	4.05046e-13	8.24786e-12	0.638341	2.35133e-12	1.79853e-10	0.591092
	TC02002098.hg.1	LOC100996862	3.42248e-07	2.10935e-06	0.630026	0.00164341	0.0078971	0.327775
	TC01001771.hg.1	PPP2R5A	1.16601e-14	3.70392e-13	0.629326	2.16619e-09	6.22329e-08	0.364348
	TC08001013.hg.1	MTUS1	2.75589e-13	5.91471e-12	0.628834	3.2056e-08	6.12166e-07	0.36217
	TC02001178.hg.1	STRADB	1.06848e-12	1.9467e-11	0.626084	1.23827e-10	5.44536e-09	0.504941
	TC03000632.hg.1	DTX3L	3.74102e-14	1.03579e-12	0.623368	3.5632e-13	3.87943e-11	0.566144
	TC0X001482.hg.1	TMEM185A	3.23348e-17	2.30972e-15	0.621098	1.29547e-09	4.01595e-08	0.289794
	TC22000702.hg.1	APOL2	3.03924e-17	2.20598e-15	0.620831	1.88068e-15	5.3453e-13	0.524826
	TC22000816.hg.1	ST13	4.26257e-17	2.88455e-15	0.618868	2.57817e-17	1.47192e-14	0.631526
	TC01000388.hg.1	RNU11	0.00114787	0.00391185	0.618421	0.000447161	0.00251958	0.679802
	TC07003390.hg.1	ZNRF2	1.12556e-17	9.64805e-16	0.61817	1.72111e-12	1.35882e-10	0.375822
	TC07000144.hg.1	GPNMB	1.42704e-09	1.33327e-08	0.617162	0.000190406	0.0011945	0.295923
	TC11002153.hg.1	RAB30	5.92641e-12	8.99489e-11	0.616653	8.60705e-07	1.07047e-05	0.336754
	TC20000759.hg.1	PDRG1	9.54374e-14	2.34006e-12	0.615909	4.03159e-11	2.05391e-09	0.471524
	TC09001656.hg.1	FNBP1	1.6853e-14	5.10143e-13	0.615078	7.88671e-09	1.84531e-07	0.338686
	TC02000941.hg.1	FMNL2	3.03438e-10	3.2231e-09	0.61404	3.43074e-07	4.77985e-06	0.424873
	TC13000206.hg.1	ST13P4	2.87903e-10	3.0726e-09	0.613927	1.21142e-10	5.35343e-09	0.639619
	TC13000524.hg.1	UBL3	6.96612e-12	1.04264e-10	0.612452	9.27759e-13	8.46298e-11	0.669604
	TC15000362.hg.1	BLOC1S6	4.05828e-13	8.25132e-12	0.611298	1.33136e-07	2.0961e-06	0.330996
	TC17000132.hg.1	MIR4521	0.00126804	0.00428784	0.610914	0.000443743	0.00250303	0.679237
	TC16000637.hg.1	BCMO1	1.06524e-15	4.50118e-14	0.609806	4.24067e-08	7.75762e-07	0.273927
	TC03002079.hg.1	IGF2BP2	1.35942e-10	1.54421e-09	0.607883	7.50121e-12	4.85708e-10	0.694403
	TC18000453.hg.1	ZNF24	1.36638e-12	2.43522e-11	0.600866	2.01411e-07	3.00127e-06	0.335037
	TC01003325.hg.1	KIAA0907	1.04912e-05	5.02793e-05	0.592307	0.0079699	0.0314659	0.313662
	TC03001750.hg.1	MGLL	1.19071e-09	1.12817e-08	0.591311	2.8354e-09	7.76457e-08	0.566341
	TC12000189.hg.1	EMP1	3.9045e-11	4.92963e-10	0.588982	3.11616e-13	3.49126e-11	0.730185
	TC01003082.hg.1	RNU1-13P	3.51757e-05	0.000155066	0.588579	5.94037e-06	5.72638e-05	0.668079
	TC01003146.hg.1	RNU1-12P	3.51757e-05	0.000155066	0.588579	5.94037e-06	5.72638e-05	0.668079
	TC03000197.hg.1	WDR48	9.17965e-13	1.69883e-11	0.586151	1.65469e-11	9.61876e-10	0.51535
	TC11000957.hg.1	BIRC2	6.27593e-12	9.48805e-11	0.586111	1.3912e-10	6.01984e-09	0.508443
	TC14002291.hg.1	BCL2L2	6.43774e-14	1.65706e-12	0.584225	7.64196e-09	1.79583e-07	0.340975
	TC09000491.hg.1	TMOD1	1.47835e-12	2.61236e-11	0.584019	3.52356e-10	1.35334e-08	0.454636
	TC05001947.hg.1	ANXA6	4.26494e-16	2.031e-14	0.582985	2.21261e-12	1.70694e-10	0.40602
	TC19000241.hg.1	ZSWIM4	6.44407e-11	7.77463e-10	0.582916	4.11565e-07	5.57532e-06	0.370953
	TC17001370.hg.1	SLFN12	1.85675e-10	2.06483e-09	0.57818	3.9961e-05	0.000304369	0.285231
	TC01001639.hg.1	NEK7	1.28773e-12	2.31645e-11	0.576928	3.03314e-14	5.36802e-12	0.677762
	TC10001613.hg.1	MGEA5	1.58341e-12	2.78526e-11	0.573753	1.77993e-10	7.43963e-09	0.462805
	TC02002674.hg.1	TRAK2	1.40124e-11	1.96137e-10	0.57276	2.5738e-07	3.7203e-06	0.349313
	TC06001027.hg.1	TNFAIP3	6.54061e-09	5.39575e-08	0.571074	3.11698e-19	5.61078e-16	1.59756
	TC0X000941.hg.1	TAB3	1.41637e-08	1.09174e-07	0.569959	3.18039e-06	3.32973e-05	0.416579
	TC05000682.hg.1	TGFBI	8.12539e-16	3.53241e-14	0.564241	3.65469e-12	2.63148e-10	0.3946
	TC15000794.hg.1	FAM103A1	4.7034e-11	5.84429e-10	0.563166	2.95565e-05	0.000233486	0.266547
	TC11002370.hg.1	USP2	2.78925e-12	4.56994e-11	0.561195	3.25482e-10	1.25548e-08	0.450988
	TC02001148.hg.1	COQ10B	8.47092e-09	6.84186e-08	0.559791	2.40187e-09	6.74849e-08	0.596848
	TC18000458.hg.1	SLC39A6	2.38495e-12	3.9849e-11	0.559519	1.79816e-07	2.72306e-06	0.321814
	TC20000980.hg.1	PMEPA1	7.56996e-16	3.32893e-14	0.558695	5.03413e-09	1.26778e-07	0.276803
	TC15000827.hg.1	AKAP13	4.35526e-10	4.4867e-09	0.556952	5.81917e-06	5.62964e-05	0.328447
	TC03000111.hg.1	RAB5A	5.77238e-12	8.81063e-11	0.556584	5.36897e-08	9.56251e-07	0.356223
	TC20000878.hg.1	SDC4	3.91478e-12	6.19595e-11	0.55574	2.41212e-09	6.77022e-08	0.411059
	TC09001411.hg.1	ALG2	1.9131e-11	2.58149e-10	0.553349	9.3296e-08	1.53416e-06	0.362594
	TC20000134.hg.1	RIN2	4.15612e-10	4.29959e-09	0.551668	2.89155e-05	0.00022869	0.289809
	TC11000499.hg.1	STX3	1.07615e-11	1.54149e-10	0.550795	6.42009e-09	1.54776e-07	0.405657
	TC02001152.hg.1	PLCL1	7.04093e-12	1.05267e-10	0.549933	2.87283e-09	7.82283e-08	0.413927
	TC17000141.hg.1	NDEL1	1.71535e-13	3.92843e-12	0.548759	6.46019e-12	4.25443e-10	0.468142
	TC11001399.hg.1	TMEM41B	2.14206e-13	4.77604e-12	0.546268	1.2517e-07	1.98691e-06	0.288747
	TC10000047.hg.1	NET1	1.92403e-15	7.52907e-14	0.546214	2.59931e-12	1.96044e-10	0.401811
	TC06001165.hg.1	QKI	7.38229e-14	1.86115e-12	0.544311	9.22525e-12	5.86783e-10	0.440814
	TC08000809.hg.1	LY6K	3.88353e-08	2.77479e-07	0.541265	1.25943e-10	5.52943e-09	0.721499
	TC05002058.hg.1	FBXW11	2.17554e-12	3.67595e-11	0.535636	5.85327e-11	2.83233e-09	0.461575
	TC19000711.hg.1	PPP1R15A	3.82411e-08	2.7374e-07	0.53229	9.94558e-09	2.25475e-07	0.571664
	TC06000925.hg.1	KPNA5	8.77088e-08	5.93987e-07	0.532056	0.000518864	0.00286383	0.288613
	TC20000092.hg.1	SPTLC3	4.00273e-09	3.42669e-08	0.529554	6.69049e-06	6.34304e-05	0.345163
	TC06001976.hg.1	BVES	9.06694e-08	6.12501e-07	0.528238	9.65236e-13	8.74575e-11	0.919469
	TC12001554.hg.1	CALCOCO1	1.75648e-13	4.00903e-12	0.526867	2.83977e-07	4.05053e-06	0.263482
	TC09000544.hg.1	ZNF462	1.76704e-10	1.97401e-09	0.526866	1.22175e-08	2.68635e-07	0.42708
	TC13000744.hg.1	MYCBP2	1.31398e-06	7.3288e-06	0.526219	0.00237706	0.0109173	0.28462
	TC02000427.hg.1	NAGK	2.03375e-13	4.58374e-12	0.525476	8.16151e-08	1.37077e-06	0.283846
	TC04002953.hg.1	AREG	3.20091e-09	2.79069e-08	0.525309	9.62751e-10	3.11131e-08	0.557616
	TC03001888.hg.1	TM4SF1	1.42166e-08	1.09519e-07	0.523335	4.37076e-06	4.40358e-05	0.374679
	TC12001726.hg.1	ZFC3H1	2.58891e-06	1.37227e-05	0.521374	0.000765229	0.00401437	0.333012
	TC21000078.hg.1	GABPA	7.87146e-13	1.47801e-11	0.517596	3.10642e-09	8.39945e-08	0.352231
	TC20000587.hg.1	RASSF2	2.75791e-13	5.91471e-12	0.51626	1.16298e-14	2.45325e-12	0.590496
	TC13000668.hg.1	MIR15A	9.49621e-08	6.38942e-07	0.516256	2.78569e-11	1.51037e-09	0.775211
	TC03001867.hg.1	PLSCR4	5.75899e-09	4.79194e-08	0.515913	1.7268e-05	0.000145431	0.320619
	TC17000155.hg.1	MAP2K4	5.85935e-11	7.14581e-10	0.512682	5.80651e-10	2.0548e-08	0.459905
	TC10001423.hg.1	AP3M1	4.65041e-13	9.29429e-12	0.510466	1.84208e-07	2.77865e-06	0.272951
	TC01002775.hg.1	ZRANB2	1.59135e-07	1.03662e-06	0.510002	1.43216e-05	0.000123743	0.38401
	TC05001297.hg.1	TTC33	9.74393e-08	6.54304e-07	0.508414	0.000444609	0.00250677	0.281543
	TC03001010.hg.1	MAP3K13	8.28614e-10	8.13874e-09	0.505425	2.77979e-10	1.09094e-08	0.532782
	TC10001694.hg.1	CACUL1	1.15896e-14	3.69459e-13	0.505234	1.49797e-13	1.87253e-11	0.453386
	TC02000546.hg.1	RPIA	2.42082e-10	2.63355e-09	0.504431	2.30433e-08	4.63976e-07	0.401389
	TC13000622.hg.1	TSC22D1	1.03892e-09	9.98292e-09	0.504109	2.54841e-11	1.41293e-09	0.600724
	TC17000222.hg.1	TVP23B	3.43752e-12	5.53137e-11	0.503821	9.85442e-09	2.23596e-07	0.344865
	TC03001215.hg.1	DPH3	4.15337e-13	8.41299e-12	0.502667	1.13815e-10	5.07116e-09	0.390613
	TC08002599.hg.1	FNTA	3.08442e-15	1.14714e-13	0.500939	9.09618e-13	8.35395e-11	0.393517
	TC02002120.hg.1	ANKRD36B	5.86229e-06	2.9356e-05	0.500098	0.00381423	0.0165443	0.281217
	TC05000471.hg.1	ERAP2	3.26791e-08	2.3656e-07	0.49897	2.55228e-05	0.000205074	0.330109
	TC18000517.hg.1	MEX3C	1.10158e-10	1.27383e-09	0.496814	2.43012e-12	1.84374e-10	0.590885
	TC06001273.hg.1	NEDD9	1.8795e-06	1.01925e-05	0.494533	1.06165e-06	1.28892e-05	0.512482
	TC13000663.hg.1	KPNA3	2.57501e-12	4.27601e-11	0.494483	1.41964e-09	4.31794e-08	0.368605
	TC10000654.hg.1	TNKS2	3.19422e-12	5.1676e-11	0.493941	9.64522e-08	1.57646e-06	0.298098
	TC01001783.hg.1	RPS6KC1	4.99487e-13	9.89482e-12	0.492805	1.37432e-08	2.97578e-07	0.304613
	TC22000476.hg.1	BID	7.15947e-14	1.81005e-12	0.491823	1.38925e-11	8.31734e-10	0.3905
	TC04000152.hg.1	MED28	2.78624e-10	2.98892e-09	0.491758	3.15321e-09	8.48008e-08	0.436644
	TC09001070.hg.1	RNF38	3.39379e-13	7.09804e-12	0.490349	1.73172e-08	3.64161e-07	0.294464
	TC14001007.hg.1	STRN3	6.87303e-10	6.83027e-09	0.488212	4.75222e-06	4.72962e-05	0.29835
	TC13000130.hg.1	UFM1	1.21808e-11	1.72557e-10	0.486472	9.06117e-10	2.95484e-08	0.39741
	TC09000040.hg.1	KIAA1432	1.67092e-09	1.54033e-08	0.485635	1.0488e-07	1.69573e-06	0.390757
	TC16000570.hg.1	NFAT5	6.47892e-08	4.46382e-07	0.483651	7.03513e-05	0.000498964	0.307259
	TC0X000582.hg.1	SLC25A43	1.43738e-13	3.33998e-12	0.481721	1.41686e-08	3.05046e-07	0.281751
	TC21000094.hg.1	USP16	1.20049e-08	9.3792e-08	0.479541	2.57346e-05	0.000206496	0.30067
	TC03001956.hg.1	KPNA4	3.09036e-11	4.00014e-10	0.479472	1.19104e-14	2.49297e-12	0.675506
	TC02002145.hg.1	SNORD89	7.33484e-11	8.74771e-10	0.478193	3.71937e-08	6.96441e-07	0.350598
	TC07001080.hg.1	ZFAND2A	1.27419e-13	3.01793e-12	0.477959	2.59232e-08	5.12786e-07	0.269359
	TC07001127.hg.1	CYTH3	1.70748e-10	1.91302e-09	0.475664	1.69793e-11	9.83815e-10	0.529342
	TC06001977.hg.1	POPDC3	5.03531e-13	9.95302e-12	0.474614	1.61156e-09	4.76971e-08	0.327323
	TC03000814.hg.1	TSC22D2	3.88062e-09	3.33484e-08	0.474537	3.47239e-05	0.000268801	0.274532
	TC05001610.hg.1	ELL2	7.20302e-07	4.20062e-06	0.474242	3.02782e-05	0.000238559	0.369403
	TC16001250.hg.1	PHLPP2	1.32655e-09	1.24671e-08	0.472271	2.73642e-10	1.07549e-08	0.509849
	TC01000721.hg.1	DLEU2L	7.75927e-06	3.79681e-05	0.47076	2.46637e-09	6.89383e-08	0.74759
	TC01002000.hg.1	CNST	1.57434e-10	1.77119e-09	0.470115	4.9075e-08	8.83971e-07	0.351903
	TC03001474.hg.1	SELK	5.3789e-12	8.28026e-11	0.47008	2.10881e-07	3.12171e-06	0.277777
	TC06000956.hg.1	RNF217	5.96717e-10	5.99181e-09	0.469395	5.52504e-06	5.37785e-05	0.282037
	TC03000038.hg.1	SETD5	1.23683e-11	1.75011e-10	0.468545	9.29465e-07	1.14648e-05	0.263244
	TC0X000628.hg.1	MST4	6.71379e-15	2.24429e-13	0.468047	2.03157e-10	8.28618e-09	0.297095
	TC04002952.hg.1	AREG	7.61037e-10	7.51876e-09	0.466964	3.87792e-11	1.98686e-09	0.537596
	TC20000242.hg.1	DYNLRB1	2.00895e-10	2.22128e-09	0.466129	1.93047e-08	4.00344e-07	0.371112
	TC03002117.hg.1	RNU1-20P	0.00020334	0.000789073	0.465803	2.75098e-05	0.000219501	0.547118
	TC10001683.hg.1	KIAA1598	1.04186e-09	1.00076e-08	0.465796	1.41421e-13	1.79273e-11	0.698198
	TC11002185.hg.1	CHORDC1	7.4442e-05	0.000310043	0.464867	3.12092e-07	4.39812e-06	0.67242
	TC12000555.hg.1	USP15	6.95709e-09	5.71315e-08	0.464675	3.62892e-07	5.00176e-06	0.374221
	TC17000996.hg.1	METTL16	3.90954e-11	4.93048e-10	0.463072	8.56001e-08	1.43029e-06	0.315039
	TC03002108.hg.1	CLDN1	1.68913e-09	1.555e-08	0.461822	9.10432e-14	1.27837e-11	0.722407
	TC03000951.hg.1	PIK3CA	2.41414e-08	1.79029e-07	0.461453	8.59136e-06	7.91724e-05	0.324613
	TC0X001397.hg.1	MOSPD1	3.86487e-10	4.0245e-09	0.460327	8.04666e-06	7.48168e-05	0.264035
	TC05000734.hg.1	VTRNA1-1	5.09584e-05	0.00021854	0.460199	0.00848629	0.0331604	0.271224
	TC03001128.hg.1	EGOT	0.00235014	0.00755432	0.459912	0.000119003	0.000790454	0.616052
	TC12000260.hg.1	FGFR1OP2	2.28238e-10	2.49601e-09	0.459445	4.15424e-09	1.07751e-07	0.398501
	TC09001653.hg.1	PTGES	3.51571e-08	2.53006e-07	0.456959	4.09068e-06	4.15861e-05	0.344806
	TC10000322.hg.1	MAPK8	6.64964e-11	7.98434e-10	0.456202	2.16075e-10	8.73389e-09	0.431636
	TC21000185.hg.1	BACE2	5.70823e-14	1.48916e-12	0.455883	3.59812e-11	1.88281e-09	0.343259
	TC02000589.hg.1	ANKRD36	4.7458e-05	0.000204405	0.455146	0.00375976	0.0163369	0.298047
	TC07000718.hg.1	TES	3.60099e-12	5.75667e-11	0.455118	3.17335e-10	1.22932e-08	0.37036
	TC09000750.hg.1	SNORD62B // SNORD62A	1.11417e-07	7.4098e-07	0.454502	5.45258e-06	5.32075e-05	0.358501
	TC09000751.hg.1	SNORD62B // SNORD62A	1.11417e-07	7.4098e-07	0.454502	5.45258e-06	5.32075e-05	0.358501
	TC11001174.hg.1	ST3GAL4	2.79208e-11	3.64373e-10	0.450458	4.99452e-09	1.26152e-07	0.350934
	TC06000542.hg.1	TBC1D22B	8.2027e-09	6.63713e-08	0.449423	2.52517e-08	5.02077e-07	0.423657
	TC18000128.hg.1	DSG2	6.47212e-10	6.4604e-09	0.448935	4.27294e-13	4.47084e-11	0.626903
	TC07003301.hg.1	PNPLA8	4.23769e-10	4.37727e-09	0.448457	1.00406e-07	1.6317e-06	0.338275
	TC03001629.hg.1	CD47	1.27248e-09	1.20008e-08	0.444858	1.99103e-07	2.97327e-06	0.340562
	TC05001261.hg.1	PRLR	7.42556e-06	3.64608e-05	0.444229	0.000452069	0.0025442	0.320347
	TC18000042.hg.1	ANKRD12	1.90073e-08	1.43117e-07	0.443578	3.25278e-06	3.39311e-05	0.32879
	TC09002901.hg.1	S1PR3	1.45703e-06	8.05844e-06	0.442332	8.00241e-06	7.44823e-05	0.395725
	TC07002084.hg.1	ESYT2	2.26341e-14	6.65732e-13	0.438691	7.63772e-10	2.59446e-08	0.274923
	TC06000946.hg.1	RNU1-18P	0.00081563	0.00286122	0.437181	0.00224081	0.0103816	0.391644
	TC06001232.hg.1	PXDC1	1.62487e-07	1.05693e-06	0.435479	1.07612e-11	6.69499e-10	0.703791
	TC10001711.hg.1	FGFR2	3.10522e-11	4.01167e-10	0.435342	1.7145e-08	3.61949e-07	0.319702
	TC16000100.hg.1	RNU1-22P	5.84582e-05	0.000248064	0.435317	5.69329e-06	5.52172e-05	0.515316
	TC10000825.hg.1	CASP7	1.93878e-13	4.38801e-12	0.435043	4.97243e-10	1.80944e-08	0.304972
	TC06002181.hg.1	HIVEP2	0.000197777	0.000769033	0.434864	1.92825e-05	0.000160051	0.522999
	TC04001216.hg.1	NMU	8.59711e-08	5.82803e-07	0.434037	4.3708e-06	4.40358e-05	0.342443
	TC07000582.hg.1	LMTK2	1.44443e-08	1.11114e-07	0.433684	3.93478e-05	0.000300587	0.265951
	TC12001513.hg.1	KRT80	1.49582e-07	9.77934e-07	0.433154	1.33132e-12	1.12334e-10	0.764634
	TC07001540.hg.1	YWHAG	7.91967e-13	1.48602e-11	0.433008	2.82192e-11	1.52695e-09	0.36916
	TC02002853.hg.1	SP110	2.0446e-10	2.257e-09	0.432335	2.70707e-07	3.88795e-06	0.297658
	TC14001150.hg.1	GMFB	2.86564e-08	2.09945e-07	0.43097	6.11555e-10	2.14159e-08	0.524089
	TC08000689.hg.1	MED30	3.58491e-10	3.75762e-09	0.429055	8.24414e-09	1.91897e-07	0.367141
	TC02001579.hg.1	E2F6	3.06231e-09	2.67975e-08	0.427415	4.05346e-08	7.48103e-07	0.373536
	TC07000326.hg.1	LOC100996654	2.58987e-07	1.63271e-06	0.42615	6.28075e-07	8.13364e-06	0.404447
	TC02000617.hg.1	MAP4K4	7.613e-12	1.13131e-10	0.424868	5.92033e-10	2.09234e-08	0.346926
	TC01003546.hg.1	KIAA0040	1.42454e-08	1.09709e-07	0.424828	1.64172e-15	4.76646e-13	0.876517
	TC05000159.hg.1	IL7R	0.00356024	0.0110723	0.423952	0.000138519	0.000901241	0.589677
	TC07000838.hg.1	CALD1	2.70276e-09	2.38566e-08	0.423821	2.79083e-10	1.09369e-08	0.473594
	TC15001230.hg.1	BMF	3.9167e-09	3.36263e-08	0.423703	1.31147e-07	2.07013e-06	0.351357
	TC18000020.hg.1	DLGAP1-AS1	7.75667e-05	0.000322212	0.423638	3.56786e-07	4.93271e-06	0.610011
	TC03002106.hg.1	LEPREL1	8.26685e-05	0.000341461	0.422653	0.00527164	0.0219321	0.276723
	TC17000764.hg.1	TANC2	3.54546e-07	2.18017e-06	0.421358	4.95968e-08	8.91587e-07	0.470902
	TC12001255.hg.1	DUSP16	1.34536e-06	7.49143e-06	0.41691	4.44736e-10	1.64648e-08	0.642444
	TC02001855.hg.1	RTN4	4.90082e-14	1.30629e-12	0.41673	1.59214e-10	6.80213e-09	0.290888
	TC01001204.hg.1	PIP5K1A	2.22627e-07	1.41605e-06	0.412933	3.47036e-09	9.2247e-08	0.516361
	TC08001659.hg.1	NDRG1	4.10734e-12	6.48172e-11	0.411847	3.84029e-10	1.45214e-08	0.334046
	TC07000023.hg.1	MAFK	9.63452e-12	1.40163e-10	0.411466	2.87696e-09	7.82283e-08	0.31408
	TC10001526.hg.1	CPEB3	2.05741e-05	9.4284e-05	0.409666	6.06126e-08	1.05579e-06	0.58938
	TC15001190.hg.1	EMC7	8.33657e-10	8.18232e-09	0.409646	9.65626e-08	1.57731e-06	0.32
	TC01003536.hg.1	RC3H1	1.6876e-08	1.28105e-07	0.408408	9.17856e-07	1.13423e-05	0.325813
	TC06001966.hg.1	CCNC	1.51106e-08	1.15745e-07	0.408041	1.92224e-06	2.1608e-05	0.309079
	TC01003784.hg.1	LAMB3	4.16195e-08	2.95884e-07	0.406125	1.31299e-10	5.71806e-09	0.54233
	TC02002705.hg.1	KLF7	4.45549e-07	2.69495e-06	0.405794	8.16454e-05	0.000567377	0.284353
	TC04001194.hg.1	SGCB	5.6516e-11	6.91745e-10	0.405465	2.26416e-10	9.09743e-09	0.379902
	TC18000286.hg.1	LOC727896	0.000404311	0.00149137	0.405353	1.10847e-06	1.33795e-05	0.629134
	TC17000448.hg.1	DUSP14	1.85702e-09	1.69568e-08	0.405271	2.31213e-13	2.65659e-11	0.612023
	TC10000470.hg.1	CHCHD1	2.4872e-06	1.32069e-05	0.404236	7.92843e-05	0.000552595	0.315662
	TC03001495.hg.1	ARF4	1.37774e-12	2.449e-11	0.403384	6.16177e-09	1.49483e-07	0.271693
	TC11002345.hg.1	MPZL3	8.6317e-10	8.44437e-09	0.402367	1.94685e-09	5.67064e-08	0.386545
	TC0X000193.hg.1	MKRN4P	3.12814e-07	1.94114e-06	0.400666	6.85925e-05	0.000487514	0.278849
	TC06001962.hg.1	FAXC	6.60994e-10	6.58093e-09	0.399245	8.00455e-15	1.80109e-12	0.660757
	TC11002156.hg.1	LOC100506282	0.00117898	0.00400979	0.39857	7.10358e-05	0.00050329	0.51548
	TC06001982.hg.1	ATG5	1.07398e-09	1.02759e-08	0.398144	5.92639e-08	1.03976e-06	0.323522
	TC06000063.hg.1	PIP5K1P1	1.08237e-06	6.11785e-06	0.397218	1.07754e-06	1.30527e-05	0.397327
	TC05000891.hg.1	TTC1	7.38256e-09	6.03319e-08	0.397196	1.02806e-07	1.66519e-06	0.344902
	TC03000419.hg.1	MITF	4.40157e-08	3.11505e-07	0.394756	1.15328e-08	2.55454e-07	0.423921
	TC19001036.hg.1	SGTA	3.0596e-11	3.96411e-10	0.394302	2.28428e-09	6.50609e-08	0.320901
	TC22000301.hg.1	KDELR3	1.91998e-08	1.44364e-07	0.394206	1.99764e-06	2.2307e-05	0.301659
	TC02001948.hg.1	GFPT1	8.34865e-10	8.19121e-09	0.392266	2.11715e-07	3.13233e-06	0.293118
	TC03003399.hg.1	TRIM59	4.3691e-10	4.49581e-09	0.392183	2.68832e-09	7.42201e-08	0.358686
	TC01002003.hg.1	SCCPDH	8.81054e-10	8.59752e-09	0.390299	2.74499e-07	3.92988e-06	0.288063
	TC11001126.hg.1	RNU1-21P	0.000905802	0.00314324	0.388421	2.65672e-05	0.000212735	0.527032
	TC01000685.hg.1	PRKAA2	2.54217e-05	0.000114823	0.3883	1.82739e-05	0.000152807	0.397776
	TC0X000568.hg.1	PLS3	7.7306e-09	6.2898e-08	0.387883	4.77804e-06	4.75007e-05	0.267454
	TC03000865.hg.1	MLF1	2.55761e-09	2.26568e-08	0.387262	2.1476e-08	4.37311e-07	0.347025
	TC07000116.hg.1	HDAC9	1.87176e-07	1.20533e-06	0.385972	1.62203e-12	1.30451e-10	0.684138
	TC09000127.hg.1	RNA5SP281	2.23509e-05	0.000101702	0.384894	1.06306e-05	9.51084e-05	0.405877
	TC11001915.hg.1	EHD1	1.86792e-09	1.70448e-08	0.384564	5.0155e-09	1.26469e-07	0.365906
	TC6_cox_hap2000054.hg.1	PSORS1C1	1.75165e-09	1.60817e-08	0.383546	8.37138e-13	7.74304e-11	0.546224
	TC13000877.hg.1	LINC00346	0.000233017	0.000894722	0.382329	0.00114452	0.00574197	0.327709
	TC08000682.hg.1	UTP23	4.85587e-11	6.02509e-10	0.380859	8.52623e-10	2.82128e-08	0.332422
	TC10001539.hg.1	PIPSL	0.000176298	0.000691291	0.380035	2.93726e-06	3.10894e-05	0.514667
	TC02001074.hg.1	PLEKHA3	7.74562e-10	7.64399e-09	0.378356	2.52787e-07	3.65978e-06	0.278826
	TC16000823.hg.1	CREBBP	7.04806e-07	4.11879e-06	0.37811	5.24381e-05	0.00038643	0.282059
	TC02001381.hg.1	ITM2C	2.12959e-11	2.85366e-10	0.377432	6.11233e-10	2.14159e-08	0.322379
	TC01000723.hg.1	ROR1	4.47175e-11	5.57956e-10	0.377066	2.69705e-10	1.06389e-08	0.346589
	TC12000627.hg.1	RAB21	4.02252e-07	2.4534e-06	0.376832	2.71042e-07	3.88864e-06	0.385638
	TC06001768.hg.1	CLIC5	2.80964e-10	3.00825e-09	0.376691	5.09951e-10	1.84326e-08	0.366061
	TC03001704.hg.1	KPNA1	4.67747e-11	5.81475e-10	0.376579	1.11911e-09	3.54245e-08	0.323774
	TC20000385.hg.1	DDX27	6.1085e-11	7.4104e-10	0.376513	3.85746e-11	1.98014e-09	0.384599
	TC01003771.hg.1	C1orf116	5.34202e-05	0.00022812	0.375976	0.00124003	0.00616728	0.282706
	TC12000733.hg.1	VEZT	1.27335e-10	1.45193e-09	0.37504	7.24147e-08	1.22949e-06	0.272069
	TC22000265.hg.1	APOL1	4.36085e-10	4.49074e-09	0.374236	7.2582e-09	1.72062e-07	0.325394
	TC08001022.hg.1	CSGALNACT1	1.1249e-12	2.03986e-11	0.373488	3.04215e-10	1.18701e-08	0.28931
	TC12000262.hg.1	MED21	1.35442e-09	1.27203e-08	0.37344	6.71302e-07	8.62724e-06	0.266999
	TC11001762.hg.1	LOC441601	7.0546e-08	4.837e-07	0.373332	8.28401e-07	1.03458e-05	0.323736
	TC0X001175.hg.1	PGAM4	6.99195e-06	3.45011e-05	0.373142	0.000148787	0.000959491	0.296126
	TC05000166.hg.1	NIPBL	2.2599e-06	1.20927e-05	0.371663	3.02108e-06	3.18517e-05	0.364782
	TC6_mcf_hap5000202.hg.1	PSMB9	1.01827e-05	4.89136e-05	0.37113	4.90354e-09	1.24648e-07	0.580038
	TC6_ssto_hap7000193.hg.1	PSMB9	1.01827e-05	4.89136e-05	0.37113	4.90354e-09	1.24648e-07	0.580038
	TC06000090.hg.1	RNU1-11P	0.00161745	0.00535861	0.371056	0.00357137	0.0156188	0.337925
	TC6_apd_hap1000122.hg.1	PSMB9	1.05722e-05	5.06224e-05	0.370975	4.91647e-09	1.24648e-07	0.581236
	TC6_mann_hap4000216.hg.1	MICB	8.85051e-07	5.07481e-06	0.37066	1.25848e-07	1.99648e-06	0.415536
	TC06000185.hg.1	BTN2A2	7.12891e-06	3.51255e-05	0.370115	0.000164355	0.00104936	0.29162
	TC07000320.hg.1	RNU1-14P	0.00226497	0.00730663	0.369551	0.00649899	0.0263245	0.323115
	TC17000727.hg.1	VMP1	4.19997e-07	2.55068e-06	0.365101	8.97709e-08	1.48615e-06	0.398863
	TC6_qbl_hap6000047.hg.1	PSORS1C1	3.53145e-09	3.06108e-08	0.364159	2.38989e-13	2.73367e-11	0.567136
	TC6_dbb_hap3000226.hg.1	PSMB9	1.33241e-05	6.28248e-05	0.364081	5.58962e-09	1.37831e-07	0.575991
	TC6_mann_hap4000190.hg.1	PSMB9	1.31748e-05	6.21691e-05	0.363019	5.4888e-09	1.35706e-07	0.574387
	TC6_qbl_hap6000215.hg.1	PSMB9	1.31748e-05	6.21691e-05	0.363019	5.4888e-09	1.35706e-07	0.574387
	TC06000779.hg.1	NT5E	3.65912e-05	0.000160781	0.362501	8.955e-09	2.06838e-07	0.602712
	TC6_cox_hap2000259.hg.1	PSMB9	1.50591e-05	7.04574e-05	0.361689	6.19788e-09	1.50223e-07	0.574158
	TC18000002.hg.1	ROCK1P1	3.59182e-07	2.20516e-06	0.36156	2.24094e-08	4.52663e-07	0.422061
	TC02001176.hg.1	CASP10	1.8937e-06	1.02571e-05	0.361303	2.24144e-08	4.52663e-07	0.466701
	TC0X000782.hg.1	FUNDC2	2.75851e-12	4.53608e-11	0.360408	5.8723e-13	5.82934e-11	0.385714
	TC10000653.hg.1	HECTD2	2.9225e-05	0.000130495	0.359484	8.09879e-06	7.52464e-05	0.394013
	TC10001037.hg.1	USP6NL	2.45722e-08	1.81923e-07	0.359423	1.8521e-08	3.86764e-07	0.364861
	TC10001163.hg.1	ITGB1	2.56713e-09	2.27263e-08	0.358846	1.44847e-10	6.22772e-09	0.412589
	TC13000896.hg.1	RNU1-16P	0.000414222	0.00152501	0.35859	1.32044e-06	1.56237e-05	0.551808
	TC07000498.hg.1	PHTF2	4.73434e-06	2.40195e-05	0.358402	4.34414e-07	5.85608e-06	0.416187
	TC12001747.hg.1	KRR1	3.40601e-06	1.7713e-05	0.357491	1.62014e-05	0.000137694	0.321367
	TC08000241.hg.1	OTTHUMG00000163910 // CTD-2373N4.3	1.45065e-05	6.80336e-05	0.355943	7.75046e-10	2.61924e-08	0.625217
	TC17001598.hg.1	MAP3K14	1.49852e-10	1.69366e-09	0.355864	1.64941e-12	1.31762e-10	0.436818
	TC02000585.hg.1	CNNM4	6.36686e-07	3.75107e-06	0.355778	7.21638e-06	6.78445e-05	0.304684
	TC06004082.hg.1	PSMB9	1.68439e-05	7.81852e-05	0.355273	1.05272e-08	2.36871e-07	0.553169
	TC13000364.hg.1	ITGBL1	2.01543e-08	1.51121e-07	0.355225	1.43905e-06	1.67699e-05	0.278217
	TC07000249.hg.1	LOC646999	0.000192039	0.000748017	0.354674	0.00044333	0.00250164	0.328708
	TC04001007.hg.1	GRPEL1	2.65479e-08	1.95266e-07	0.354623	7.04555e-09	1.6761e-07	0.380167
	TC14001225.hg.1	MAX	2.28397e-09	2.04339e-08	0.353858	5.4731e-08	9.70954e-07	0.299793
	TC6_dbb_hap3000047.hg.1	PSORS1C1	1.9617e-10	2.17349e-09	0.353306	2.15918e-14	4.13475e-12	0.529168
	TC03000016.hg.1	ARL8B	1.12826e-08	8.85067e-08	0.352151	6.96053e-08	1.1865e-06	0.31943
	TC6_mcf_hap5000041.hg.1	PSORS1C1	8.84307e-10	8.62615e-09	0.352138	6.54274e-14	9.92018e-12	0.541103
	TC07000413.hg.1	TMEM248	5.37843e-10	5.45132e-09	0.350676	3.50966e-10	1.34992e-08	0.35796
	TC02001644.hg.1	SF3B14	9.245e-09	7.40725e-08	0.350588	5.52577e-07	7.24982e-06	0.279467
	TC01000218.hg.1	RNU1-1 // RNU1-2 // RNU1-3 // RNU1-28P // RNU1-27P // RNVU1-18 // RNU1-4	0.00144058	0.00481758	0.350027	0.000984972	0.00501324	0.364539
	TC01000225.hg.1	RNU1-1 // RNU1-2 // RNU1-3 // RNU1-28P // RNU1-27P // RNVU1-18 // RNU1-4	0.00144058	0.00481758	0.350027	0.000984972	0.00501324	0.364539
	TC01002265.hg.1	RNU1-1 // RNU1-2 // RNU1-3 // RNU1-28P // RNU1-27P // RNVU1-18 // RNU1-4	0.00144058	0.00481758	0.350027	0.000984972	0.00501324	0.364539
	TC01002274.hg.1	RNU1-1 // RNU1-2 // RNU1-3 // RNU1-28P // RNU1-27P // RNVU1-18 // RNU1-4	0.00144058	0.00481758	0.350027	0.000984972	0.00501324	0.364539
	TC01003162.hg.1	RNU1-1 // RNU1-2 // RNU1-3 // RNU1-28P // RNU1-27P // RNVU1-18 // RNU1-4	0.00144058	0.00481758	0.350027	0.000984972	0.00501324	0.364539
	TC14000214.hg.1	RNU1-1 // RNU1-2 // RNU1-3 // RNU1-28P // RNU1-27P // RNVU1-18 // RNU1-4	0.00144058	0.00481758	0.350027	0.000984972	0.00501324	0.364539
	TC14001027.hg.1	RNU1-1 // RNU1-2 // RNU1-3 // RNU1-28P // RNU1-27P // RNVU1-18 // RNU1-4	0.00144058	0.00481758	0.350027	0.000984972	0.00501324	0.364539
	TC03000178.hg.1	GOLGA4	2.23547e-06	1.1969e-05	0.349931	1.0291e-08	2.32444e-07	0.475892
	TC03001449.hg.1	WDR82	2.54198e-11	3.36122e-10	0.349048	6.38877e-09	1.54296e-07	0.267376
	TC12000614.hg.1	FRS2	2.17891e-08	1.62701e-07	0.348826	1.0804e-10	4.84585e-09	0.454045
	TC05000083.hg.1	TRIO	4.54756e-06	2.31502e-05	0.347191	5.93223e-09	1.44563e-07	0.508751
	TC02001021.hg.1	CYBRD1	6.78301e-09	5.58548e-08	0.346809	2.69731e-11	1.47429e-09	0.452908
	TC11001190.hg.1	BARX2	6.306e-08	4.34802e-07	0.346764	7.77737e-12	4.99992e-10	0.539349
	TC12001909.hg.1	SLC41A2	2.47445e-06	1.31469e-05	0.345781	5.01069e-10	1.8179e-08	0.550584
	TC12001977.hg.1	NAA25	3.57303e-07	2.19512e-06	0.34559	4.10587e-06	4.17248e-05	0.296987
	TC12000113.hg.1	NECAP1	8.52622e-10	8.34722e-09	0.343622	3.51703e-11	1.84754e-09	0.39959
	TC16000535.hg.1	TMEM208	4.00485e-06	2.05658e-05	0.343095	7.84201e-05	0.00054742	0.27659
	TC01002315.hg.1	MUL1	2.99465e-06	1.57312e-05	0.342895	7.65752e-05	0.000536762	0.271748
	TC6_mann_hap4000048.hg.1	PSORS1C1	6.51981e-10	6.50319e-09	0.342503	4.91438e-14	7.9457e-12	0.524872
	TC10000980.hg.1	LINC00702	0.000380773	0.00140995	0.34126	0.00125148	0.00621617	0.302972
	TC17000376.hg.1	PSMD11	4.42047e-08	3.1229e-07	0.340548	2.67225e-06	2.86049e-05	0.267495
	TC15001825.hg.1	MFGE8	4.9841e-08	3.49275e-07	0.339512	1.13704e-08	2.52477e-07	0.367344
	TC01003117.hg.1	RNVU1-9 // RNVU1-7	0.00223213	0.00721102	0.338327	0.00140488	0.00688694	0.356467
	TC01003132.hg.1	RNVU1-9 // RNVU1-7	0.00223213	0.00721102	0.338327	0.00140488	0.00688694	0.356467
	TC11000855.hg.1	RAB30-AS1	5.85456e-06	2.93228e-05	0.33815	6.27517e-08	1.08752e-06	0.444711
	TC01003079.hg.1	RNU1-10P	0.00214135	0.00693684	0.335509	0.00158863	0.00766934	0.347066
	TC18000160.hg.1	SETBP1	4.67884e-07	2.81806e-06	0.33494	1.24481e-06	1.47936e-05	0.315636
	TC6_dbb_hap3000053.hg.1	MICB	1.89095e-06	1.02464e-05	0.334935	2.74858e-07	3.93293e-06	0.376428
	TC18000017.hg.1	MYL12B	1.56402e-12	2.75653e-11	0.334896	1.10351e-10	4.94129e-09	0.276138
	TC07000549.hg.1	RBM48	2.31519e-06	1.23567e-05	0.333848	3.4219e-05	0.000265426	0.277066
	TC09001459.hg.1	TMEM245	3.56627e-10	3.74098e-09	0.333739	1.42525e-12	1.18775e-10	0.429655
	TC18000397.hg.1	ROCK1	7.17125e-06	3.53019e-05	0.33319	4.37911e-08	7.97306e-07	0.453068
	TC09000185.hg.1	RUSC2	2.6773e-05	0.000120242	0.333188	4.00458e-07	5.46139e-06	0.438971
	TC01002891.hg.1	CNN3	5.48178e-09	4.57538e-08	0.332669	6.74592e-08	1.15586e-06	0.291226
	TC18000213.hg.1	PMAIP1	4.03967e-05	0.000175701	0.332006	2.26896e-11	1.28168e-09	0.742667
	TC21000284.hg.1	HSPA13	3.16864e-08	2.30065e-07	0.330717	1.21485e-09	3.80536e-08	0.391012
	TC10001704.hg.1	RGS10	1.78574e-09	1.63613e-08	0.330586	1.17678e-12	1.0184e-10	0.464288
	TC12000205.hg.1	STRAP	7.59148e-09	6.19267e-08	0.330328	3.27886e-07	4.59193e-06	0.268817
	TC04001719.hg.1	DDX60L	9.76309e-06	4.70654e-05	0.327973	1.77215e-07	2.68819e-06	0.421426
	TC22000703.hg.1	MYH9	1.07286e-06	6.06663e-06	0.327791	3.41349e-06	3.54354e-05	0.304605
	TC07000723.hg.1	CAPZA2	1.26252e-06	7.05927e-06	0.327725	7.26946e-06	6.82485e-05	0.292502
	TC10001173.hg.1	CUL2	9.37605e-08	6.31801e-07	0.327286	1.68121e-08	3.56035e-07	0.359232
	TC19000279.hg.1	UCA1	8.87899e-05	0.000364404	0.32701	0.000801262	0.00417904	0.267991
	TC6_apd_hap1000034.hg.1	MICB	2.84949e-06	1.4992e-05	0.326834	3.54497e-07	4.9086e-06	0.37153
	TC05000509.hg.1	FER	2.45458e-06	1.30491e-05	0.326293	2.72864e-05	0.000217976	0.276458
	TC17001226.hg.1	FOXO3B	7.9972e-05	0.00033135	0.326142	0.00034761	0.0020185	0.287351
	TC06002152.hg.1	IFNGR1	1.81441e-07	1.17091e-06	0.325961	1.00385e-06	1.22925e-05	0.294577
	TC10000078.hg.1	TCEB1P3	0.00362304	0.0112547	0.325469	0.00908054	0.035082	0.287067
	TC09000660.hg.1	ZBTB43	1.10024e-08	8.6485e-08	0.324127	1.02435e-08	2.3184e-07	0.325335
	TC06001329.hg.1	FAM65B	1.96218e-07	1.26114e-06	0.323804	4.85167e-16	1.74666e-13	0.810816
	TC08001052.hg.1	TNFRSF10A	4.4586e-08	3.14683e-07	0.322637	5.23437e-09	1.30864e-07	0.361139
	TC05000917.hg.1	WWC1	4.57196e-09	3.86982e-08	0.322628	1.22805e-12	1.05265e-10	0.47415
	TC11003455.hg.1	SDHAF2	2.1661e-07	1.38103e-06	0.322375	1.59845e-07	2.46065e-06	0.328027
	TC02001065.hg.1	AGPS	8.2199e-07	4.73939e-06	0.321727	1.74951e-10	7.35137e-09	0.502864
	TC01000826.hg.1	SH3GLB1	1.23005e-07	8.14032e-07	0.321001	6.48764e-08	1.11789e-06	0.33264
	TC06001077.hg.1	UST	3.92399e-06	2.01928e-05	0.319968	5.01588e-10	1.8179e-08	0.52495
	TC09001014.hg.1	SUGT1P1	2.13608e-07	1.36318e-06	0.319304	1.93551e-07	2.90498e-06	0.321116
	TC02001400.hg.1	ALPI	8.65705e-06	4.20715e-05	0.317333	1.37081e-07	2.15319e-06	0.410324
	TC13000730.hg.1	RNU6-66P	0.000459689	0.00168162	0.317172	0.00118973	0.00595772	0.288191
	TC02001963.hg.1	TGFA	9.33208e-10	9.06061e-09	0.316932	3.92935e-15	9.82373e-13	0.549448
	TC09000688.hg.1	URM1	5.19882e-09	4.36349e-08	0.316931	2.65489e-09	7.33722e-08	0.327892
	TC06002092.hg.1	PTPRK	8.81724e-08	5.96678e-07	0.31678	1.04833e-08	2.3608e-07	0.355192
	TC6_cox_hap2000235.hg.1	MICB	4.59678e-06	2.33655e-05	0.31636	1.29881e-07	2.05564e-06	0.393129
	TC16000077.hg.1	PDPK1	4.32856e-08	3.0684e-07	0.316311	4.99099e-10	1.81375e-08	0.397198
	TC13000171.hg.1	GTF2F2	1.25933e-06	7.04436e-06	0.316024	1.77289e-10	7.42166e-09	0.506752
	TC10000688.hg.1	C10orf12	5.09592e-06	2.57476e-05	0.315959	9.37506e-06	8.54323e-05	0.303138
	TC0X001405.hg.1	ZNF75D	2.77182e-06	1.46118e-05	0.314966	2.69829e-05	0.000215744	0.26918
	TC11000784.hg.1	PPME1	2.89504e-07	1.80487e-06	0.312183	2.39697e-12	1.82827e-10	0.557758
	TC09000654.hg.1	MVB12B	6.74611e-05	0.000283152	0.312077	0.000284192	0.00169542	0.276285
	TC06000357.hg.1	PSORS1C1	3.37063e-10	3.5537e-09	0.311098	1.53567e-12	1.24893e-10	0.398117
	TC17000804.hg.1	PRKAR1A	3.60056e-06	1.8635e-05	0.31108	1.0828e-05	9.65571e-05	0.288776
	TC04000320.hg.1	TMEM165	2.15467e-08	1.61007e-07	0.309801	5.87012e-08	1.03122e-06	0.293486
	TC05000336.hg.1	MAP1B	0.000115608	0.00046583	0.309761	6.94607e-07	8.86765e-06	0.442917
	TC01001777.hg.1	ATF3	0.0012221	0.0041434	0.309515	7.56102e-13	7.13829e-11	1.09314
	TC6_mann_hap4000167.hg.1	TAP1	1.03518e-06	5.87079e-06	0.30886	1.14223e-13	1.54982e-11	0.679649
	TC6_qbl_hap6000187.hg.1	TAP1	1.03518e-06	5.87079e-06	0.30886	1.14223e-13	1.54982e-11	0.679649
	TC22000220.hg.1	TUG1	1.37006e-08	1.05876e-07	0.308673	5.27826e-08	9.41337e-07	0.28718
	TC6_apd_hap1000105.hg.1	TAP1	1.19116e-06	6.688e-06	0.308575	1.2394e-13	1.61308e-11	0.682542
	TC6_dbb_hap3000185.hg.1	TAP1	1.19116e-06	6.688e-06	0.308575	1.2394e-13	1.61308e-11	0.682542
	TC6_mcf_hap5000174.hg.1	TAP1	1.19116e-06	6.688e-06	0.308575	1.2394e-13	1.61308e-11	0.682542
	TC01000745.hg.1	GADD45A	1.86511e-05	8.60262e-05	0.308121	2.5799e-18	2.39879e-15	1.27432
	TC06001574.hg.1	TAP1	1.2851e-06	7.1781e-06	0.30802	1.24263e-13	1.61308e-11	0.684453
	TC6_cox_hap2000199.hg.1	TAP1	1.2851e-06	7.1781e-06	0.30802	1.24263e-13	1.61308e-11	0.684453
	TC6_ssto_hap7000169.hg.1	TAP1	1.42824e-06	7.91217e-06	0.307821	1.40303e-13	1.78695e-11	0.684959
	TC10000610.hg.1	RNU1-19P	0.00209292	0.00679137	0.307607	0.0016157	0.00778053	0.316766
	TC01001670.hg.1	ELF3	1.1631e-07	7.72191e-07	0.307279	4.31346e-08	7.88009e-07	0.324583
	TC11000651.hg.1	CST6	0.000311794	0.00117139	0.306354	2.47487e-07	3.59656e-06	0.507623
	TC06001074.hg.1	SASH1	1.13418e-06	6.38934e-06	0.306153	5.0926e-09	1.27912e-07	0.413707
	TC04000039.hg.1	ADD1	6.1729e-11	7.47754e-10	0.305513	1.67067e-10	7.08157e-09	0.291596
	TC11000954.hg.1	YAP1	1.81121e-08	1.36911e-07	0.304535	1.46024e-12	1.20575e-10	0.477021
	TC17000906.hg.1	C1QTNF1	1.6044e-07	1.04487e-06	0.304505	1.30181e-07	2.05918e-06	0.308132
	TC14000321.hg.1	SOCS4	0.00025849	0.000983996	0.303778	3.609e-10	1.37442e-08	0.695945
	TC06000882.hg.1	CDC40	1.53143e-07	9.99759e-07	0.303412	2.25053e-07	3.30433e-06	0.296805
	TC6_mcf_hap5000048.hg.1	MICB	5.83733e-06	2.92419e-05	0.303132	2.63888e-07	3.80419e-06	0.367546
	TC04001745.hg.1	MORF4	0.000340311	0.00127039	0.302832	8.72264e-08	1.45383e-06	0.536647
	TC09001377.hg.1	AAED1	1.55815e-05	7.27253e-05	0.302207	6.51471e-05	0.000464985	0.271394
	TC14002329.hg.1	MED6	2.54e-05	0.000114744	0.302157	2.37733e-09	6.71445e-08	0.52297
	TC08001684.hg.1	AGO2	1.98674e-05	9.13087e-05	0.301969	1.5469e-05	0.000132261	0.30746
	TC04002922.hg.1	RASGEF1B	0.000111115	0.000449604	0.301873	3.37941e-10	1.30167e-08	0.645074
	TC19001238.hg.1	GIPC1	2.43169e-10	2.6443e-09	0.299785	3.16678e-11	1.67659e-09	0.329736
	TC13000286.hg.1	LMO7	2.7191e-06	1.43508e-05	0.299611	1.12653e-08	2.51384e-07	0.410674
	TC06001659.hg.1	C6orf106	6.70661e-09	5.52595e-08	0.298584	1.80035e-10	7.51333e-09	0.356761
	TC6_qbl_hap6000239.hg.1	MICB	5.20731e-06	2.62661e-05	0.298422	7.90342e-07	9.94872e-06	0.336453
	TC14000403.hg.1	MPP5	3.70491e-08	2.65348e-07	0.298344	9.39012e-09	2.1438e-07	0.32082
	TC6_ssto_hap7000189.hg.1	MICB	4.19133e-06	2.14419e-05	0.297934	7.36077e-07	9.32214e-06	0.332526
	TC05002008.hg.1	C1QTNF2	2.08653e-05	9.54565e-05	0.296885	2.33653e-06	2.54492e-05	0.344643
	TC6_mann_hap4000052.hg.1	HCG27	0.000919044	0.00318714	0.295826	0.00256042	0.0116564	0.264095
	TC09000191.hg.1	CA9	1.36452e-06	7.59189e-06	0.294451	7.09035e-06	6.68225e-05	0.264526
	TC06000366.hg.1	MICB	7.76541e-06	3.79844e-05	0.292885	1.94722e-06	2.18706e-05	0.320796
	TC03001101.hg.1	SENP5	1.23007e-05	5.83402e-05	0.292788	3.75362e-11	1.94147e-09	0.586606
	TC09000490.hg.1	TDRD7	0.000194632	0.000757571	0.292237	1.90884e-10	7.88082e-09	0.673038
	TC14000622.hg.1	CCNK	1.40325e-06	7.78014e-06	0.290402	3.06888e-11	1.64481e-09	0.508711
	TC06002241.hg.1	MTRF1L	3.23153e-08	2.34115e-07	0.290238	1.86165e-09	5.4401e-08	0.336335
	TC08000069.hg.1	TNKS	3.30462e-05	0.000146348	0.288381	1.04092e-05	9.34372e-05	0.313519
	TC13000421.hg.1	LAMP1	1.16706e-10	1.34092e-09	0.287876	5.49141e-10	1.95612e-08	0.267398
	TC01001366.hg.1	SUMO1P3	0.00627925	0.0185845	0.287428	0.00196688	0.0092568	0.332551
	TC19000332.hg.1	DDA1	5.77112e-07	3.41799e-06	0.286252	5.41694e-07	7.13446e-06	0.287338
	TC02004955.hg.1	PPP1CB	3.12356e-10	3.31132e-09	0.284977	5.54767e-12	3.76363e-10	0.343253
	TC19000256.hg.1	CD97	3.6608e-06	1.89322e-05	0.284348	5.41441e-10	1.93123e-08	0.462675
	TC22000474.hg.1	ATP6V1E1	1.81212e-08	1.36941e-07	0.284346	7.15763e-08	1.21626e-06	0.264014
	TC08001529.hg.1	SYBU	2.81264e-06	1.48126e-05	0.282396	9.47534e-08	1.55339e-06	0.345881
	TC05001289.hg.1	LIFR	0.000918397	0.00318572	0.282002	0.000170345	0.00108249	0.330433
	TC14002294.hg.1	PSMA6	2.64075e-07	1.65859e-06	0.280775	3.36559e-08	6.37714e-07	0.314995
	TC01000491.hg.1	AKIRIN1	8.83569e-09	7.10248e-08	0.280325	4.32372e-10	1.60805e-08	0.325827
	TC03001018.hg.1	DNAJB11	9.65552e-07	5.50333e-06	0.28031	2.46626e-08	4.92906e-07	0.34544
	TC17_ctg5_hap1000029.hg.1	MGC57346	0.00206872	0.0067185	0.280017	0.000667191	0.00356416	0.316014
	TC04001047.hg.1	BOD1L1	6.78406e-05	0.000284612	0.279797	3.85924e-08	7.19637e-07	0.451743
	TC11003449.hg.1	TMX2	3.29687e-08	2.38464e-07	0.279567	3.10768e-09	8.39945e-08	0.316107
	TC12001314.hg.1	KRAS	1.00372e-08	7.97567e-08	0.278882	9.81633e-09	2.22919e-07	0.279204
	TC14001036.hg.1	NFKBIA	0.00026267	0.000998923	0.278729	1.22161e-08	2.68635e-07	0.536305
	TC03000965.hg.1	FXR1	1.11165e-07	7.39669e-07	0.278274	1.72949e-07	2.63087e-06	0.271403
	TC05001409.hg.1	TRIM23	2.98699e-05	0.000133132	0.278094	1.48854e-07	2.31788e-06	0.391134
	TC14000219.hg.1	SRP54	1.57113e-05	7.3306e-05	0.276867	4.94321e-06	4.8837e-05	0.299856
	TC10001349.hg.1	SLC25A16	1.11454e-05	5.31971e-05	0.276618	3.72795e-07	5.12517e-06	0.343606
	TC03000506.hg.1	TBC1D23	1.34772e-06	7.50307e-06	0.276385	4.26038e-11	2.14617e-09	0.475707
	TC08001051.hg.1	TNFRSF10D	9.78812e-06	4.71776e-05	0.275641	2.39889e-09	6.74714e-08	0.44541
	TC02005010.hg.1	SP140L	3.55623e-07	2.18532e-06	0.274901	8.37114e-13	7.74304e-11	0.520595
	TC01000149.hg.1	CLCN6	5.20157e-09	4.36444e-08	0.274691	1.10999e-09	3.52184e-08	0.296774
	TC07003316.hg.1	GET4	1.31973e-08	1.02384e-07	0.274246	1.61815e-10	6.90233e-09	0.341107
	TC01001586.hg.1	SMG7	1.13814e-07	7.55805e-07	0.274223	9.6069e-08	1.57257e-06	0.276838
	TC19001236.hg.1	DDX39A	3.91734e-06	2.01663e-05	0.274196	9.51185e-08	1.55843e-06	0.343096
	TC21000487.hg.1	TMPRSS3	1.47517e-05	6.90794e-05	0.27418	1.00927e-10	4.58775e-09	0.531468
	TC17001532.hg.1	PTRF	3.57285e-05	0.000157221	0.273567	4.66916e-18	3.60206e-15	1.15941
	TC05001887.hg.1	NR3C1	6.83592e-06	3.3797e-05	0.273395	1.66539e-06	1.90557e-05	0.299804
	TC11000203.hg.1	TEAD1	2.87149e-06	1.51048e-05	0.271267	3.83994e-15	9.82373e-13	0.734218
	TC07001016.hg.1	NUB1	3.55152e-09	3.07651e-08	0.271006	1.19421e-12	1.02691e-10	0.393698
	TC05000275.hg.1	CWC27	3.22891e-06	1.68504e-05	0.269612	7.48531e-09	1.7667e-07	0.381695
	TC08001111.hg.1	PPP2CB	4.32006e-07	2.61831e-06	0.269568	1.21273e-09	3.80314e-08	0.369244
	TC14001237.hg.1	ATP6V1D	8.09163e-07	4.67241e-06	0.269445	1.65503e-10	7.03738e-09	0.421849
	TC03003339.hg.1	CLDND1	3.11789e-07	1.93576e-06	0.266314	8.93058e-10	2.92639e-08	0.363278
	TC17000783.hg.1	PRKCA	0.00393358	0.0121411	0.265714	6.08641e-09	1.47787e-07	0.706095
	TC02002143.hg.1	TBC1D8	1.84629e-06	1.00225e-05	0.264642	7.68535e-09	1.8024e-07	0.36097
	TC03000096.hg.1	EAF1	1.65226e-06	9.04553e-06	0.263224	7.62244e-10	2.59446e-08	0.40028
