# Supplementary material for: PRMT1 Regulates EGFR and Wnt Signaling Pathways and Is a Promising Target for Combinatorial Treatment of Breast Cancer
Source: Cancers (Basel). 2022 Jan 8;14(2):306. doi: 10.3390/cancers14020306 (PMC8774276; doi:10.3390/cancers14020306)
Supplement: Supplementary file 1 [file cancers-14-00306-s001.zip › Supplementary Materials/Table S3 - PRMT1 DNA copy numbers_Curie Cohort.xlsx]

## Sheet: copy number_GAIN_LOSS_PRMT1
	Table S3: PRMT1 DNA copy number gain and loss in the curie cohort
		TNBC	Her2	LB	LA	N
	Gain	17	6	6	4	0
	Neutral	20	19	26	30	17
	Loss	9	8	7	1	0
	TNBC	Triple-negative breast cancer
	LB	Luminal B
	LA	Luminal A
	N	Normal/healthy breast tissue

## Sheet: Fischer pvalues
	Fischer P values for TNBC samples compared to Her2_LB_LA_N
		Her2	LB	LA	N
	Gain	0.0833988	0.0298158	0.0109664	0.0028781
	Loss	0.782111	1	0.0374935	0.0980511
	Fischer P values for Her2+ samples compared to LB_LA_N
			LB	LA	N
		Gain	0.762391	0.506568	0.0833285
		Loss	0.569396	0.0120763	0.0392729
	Fischer P values for LB samples compared to LA_N
				LA	N
			Gain	0.739828	0.162617
			Loss	0.05876	0.08826
	Fischer P values for LA samples compared to N
					N
				Gain	0.7398
				Loss	1
